# Supplementary material for: Phylogeography and Prevalence of Hemoparasites (Apicomplexa: Eucoccidiorida) in Galápagos Marine Iguanas, Amblyrhynchus cristatus (Reptilia: Iguanidae)
Source: Animals (Basel). 2022 Apr 28;12(9):1142. doi: 10.3390/ani12091142 (PMC9105802; doi:10.3390/ani12091142)
Supplement: Supplementary file 1 [file animals-12-01142-s001.zip]

Archive with 2 entries (2 files):
- Supplementary/Supplementary File S1_BLAST_parasites.csv
- Supplementary/Supplementary_File_S2_AccessionNumbers.xlsx
