# Supplementary material for: Phylogeography and Prevalence of Hemoparasites (Apicomplexa: Eucoccidiorida) in Galápagos Marine Iguanas, Amblyrhynchus cristatus (Reptilia: Iguanidae)
Source: Animals (Basel). 2022 Apr 28;12(9):1142. doi: 10.3390/ani12091142 (PMC9105802; doi:10.3390/ani12091142)
Supplement: Supplementary file 1 [file animals-12-01142-s001.zip › Supplementary/Supplementary File S1_BLAST_parasites.csv]

query_name	species_in_1st_hit	accession	evalue	%_of_identity	length_align	query_cover
AmblyrhynchuscristatusSAN102	Hepatozoon sp. MIG2	JQ080303	3.00E-117	1	230	0.995652174
AmblyrhynchuscristatusSAN102	Hemolivia sp. ex Amblyomma helvolum	KX347435	1.39E-115	0.995652174	230	0.995652174
AmblyrhynchuscristatusSAN102	Hemolivia sp. ex Rhinoclemmys pulcherrima	KF992714	1.39E-115	0.995652174	230	0.995652174
AmblyrhynchuscristatusSAN102	Hemolivia sp. ex Rhinoclemmys pulcherrima	KF992713	1.39E-115	0.995652174	230	0.995652174
AmblyrhynchuscristatusSAN102	Hemolivia sp.	MN160404	1.39E-115	0.995652174	230	0.995652174
AmblyrhynchuscristatusSAN102	Hemolivia mauritanica	MN463031	5.02E-115	0.995633188	229	0.991304348
AmblyrhynchuscristatusSAN102	Hemolivia mauritanica	MK918612	5.02E-115	0.995633188	229	0.991304348
AmblyrhynchuscristatusSAN102	Hemolivia mauritanica	MK918611	5.02E-115	0.995633188	229	0.991304348
AmblyrhynchuscristatusSAN102	Hemolivia mauritanica	MK918610	5.02E-115	0.995633188	229	0.991304348
AmblyrhynchuscristatusSAN102	Hemolivia mauritanica	MK918609	5.02E-115	0.995633188	229	0.991304348
AmblyrhynchuscristatusSAN102	Hemolivia mauritanica	MK918608	5.02E-115	0.995633188	229	0.991304348
AmblyrhynchuscristatusSAN102	Hemolivia mauritanica	MH497199	5.02E-115	0.995633188	229	0.991304348
AmblyrhynchuscristatusSAN102	Hemolivia mauritanica	MH497198	5.02E-115	0.995633188	229	0.991304348
AmblyrhynchuscristatusSAN102	Hemolivia mauritanica	MH497197	5.02E-115	0.995633188	229	0.991304348
AmblyrhynchuscristatusSAN102	Hemolivia mauritanica	MH497196	5.02E-115	0.995633188	229	0.991304348
AmblyrhynchuscristatusSAN102	Hemolivia mauritanica	MH497195	5.02E-115	0.995633188	229	0.991304348
AmblyrhynchuscristatusSAN102	Hemolivia mauritanica	MH497194	5.02E-115	0.995633188	229	0.991304348
AmblyrhynchuscristatusSAN102	Hemolivia mauritanica	MH497193	5.02E-115	0.995633188	229	0.991304348
AmblyrhynchuscristatusSAN102	Hemolivia mauritanica	MH497192	5.02E-115	0.995633188	229	0.991304348
AmblyrhynchuscristatusSAN102	Hemolivia mauritanica	MH497191	5.02E-115	0.995633188	229	0.991304348
AmblyrhynchuscristatusSAN102	Hemolivia mauritanica	MH497190	5.02E-115	0.995633188	229	0.991304348
AmblyrhynchuscristatusSAN102	Hemolivia mauritanica	KF992710	5.02E-115	0.995633188	229	0.991304348
AmblyrhynchuscristatusSAN102	Hemolivia mauritanica	KF992709	5.02E-115	0.995633188	229	0.991304348
AmblyrhynchuscristatusSAN102	Hemolivia mauritanica	KF992707	5.02E-115	0.995633188	229	0.991304348
AmblyrhynchuscristatusSAN102	Hemolivia mauritanica	KF992706	5.02E-115	0.995633188	229	0.991304348
AmblyrhynchuscristatusSAN102	Hemolivia mauritanica	KF992702	5.02E-115	0.995633188	229	0.991304348
AmblyrhynchuscristatusSAN102	Hemolivia mauritanica	KF992700	5.02E-115	0.995633188	229	0.991304348
AmblyrhynchuscristatusSAN102	Hemolivia mauritanica	KF992699	5.02E-115	0.995633188	229	0.991304348
AmblyrhynchuscristatusSAN102	Hemolivia mauritanica	MW295408	5.02E-115	0.995633188	229	0.991304348
AmblyrhynchuscristatusSAN102	Hemolivia sp. 1 DJH-2013	KC512766	5.02E-115	0.995633188	229	0.991304348
AmblyrhynchuscristatusSAN102	Hemolivia mauritanica	MW092781	5.02E-115	0.995633188	229	0.991304348
AmblyrhynchuscristatusSAN102	Hemolivia mauritanica	MW092780	5.02E-115	0.995633188	229	0.991304348
AmblyrhynchuscristatusSAN102	Hemolivia mauritanica	MW092779	5.02E-115	0.995633188	229	0.991304348
AmblyrhynchuscristatusSAN102	Hemolivia mauritanica	MW092778	5.02E-115	0.995633188	229	0.991304348
AmblyrhynchuscristatusSAN102	Hemolivia mauritanica	MW092777	5.02E-115	0.995633188	229	0.991304348
AmblyrhynchuscristatusSAN102	Hemolivia mauritanica	MW092776	5.02E-115	0.995633188	229	0.991304348
AmblyrhynchuscristatusSAN102	Hepatozoon sp. 133sp	HQ734791	1.80E-114	0.991304348	230	0.995652174
AmblyrhynchuscristatusSAN102	Hepatozoon felis	OM462842	6.49E-114	0.991304348	230	0.995652174
AmblyrhynchuscristatusSAN102	Hepatozoon felis	OM462703	6.49E-114	0.991304348	230	0.995652174
AmblyrhynchuscristatusSAN102	Hepatozoon felis	OM462674	6.49E-114	0.991304348	230	0.995652174
AmblyrhynchuscristatusSAN102	Hemolivia mariae	OL440971	6.49E-114	0.991304348	230	0.995652174
AmblyrhynchuscristatusSAN102	Hemolivia mariae	OL440970	6.49E-114	0.991304348	230	0.995652174
AmblyrhynchuscristatusSAN102	Hepatozoon felis	OL852087	6.49E-114	0.991304348	230	0.995652174
AmblyrhynchuscristatusSAN102	Hemolivia sp.	LC603340	6.49E-114	0.991304348	230	0.995652174
AmblyrhynchuscristatusSAN102	Hepatozoon felis	OK036954	6.49E-114	0.991304348	230	0.995652174
AmblyrhynchuscristatusSAN102	Hepatozoon felis	OK036951	6.49E-114	0.991304348	230	0.995652174
AmblyrhynchuscristatusSAN102	Hepatozoon felis	MZ895464	6.49E-114	0.991304348	230	0.995652174
AmblyrhynchuscristatusSAN102	Hepatozoon felis	MZ476769	6.49E-114	0.991304348	230	0.995652174
AmblyrhynchuscristatusSAN102	Hepatozoon felis	MZ475990	6.49E-114	0.991304348	230	0.995652174
AmblyrhynchuscristatusSAN102	Hepatozoon sp. ex Nasua nasua	KF516510	3.90E-111	0.97826087	230	0.995652174
AmblyrhynchuscristatusSFE330	Hepatozoon sp. MIG2	JQ080303	0	1	353	0.997167139
AmblyrhynchuscristatusSFE330	Hemolivia sp.	LC603340	2.04E-180	0.991501416	353	0.997167139
AmblyrhynchuscristatusSFE330	Hemolivia sp. ex Amblyomma helvolum	KX347435	7.34E-180	0.991501416	353	0.997167139
AmblyrhynchuscristatusSFE330	Hemolivia sp. ex Rhinoclemmys pulcherrima	KF992713	3.41E-178	0.988668555	353	0.997167139
AmblyrhynchuscristatusSFE330	Hemolivia stellata	MH196482	4.42E-177	0.985835694	353	0.997167139
AmblyrhynchuscristatusSFE330	Hemolivia stellata	MH196480	4.42E-177	0.985835694	353	0.997167139
AmblyrhynchuscristatusSFE330	Hemolivia stellata	MH196479	4.42E-177	0.985835694	353	0.997167139
AmblyrhynchuscristatusSFE330	Hemolivia stellata	MH196475	4.42E-177	0.985835694	353	0.997167139
AmblyrhynchuscristatusSFE330	Hemolivia stellata	KP881349	4.42E-177	0.985835694	353	0.997167139
AmblyrhynchuscristatusSFE330	Hemolivia sp.	MW514212	4.42E-177	0.985835694	353	0.997167139
AmblyrhynchuscristatusSFE330	Hemolivia sp.	LC603342	4.42E-177	0.985835694	353	0.997167139
AmblyrhynchuscristatusSFE330	Hemolivia parvula	KR069083	1.59E-176	0.985835694	353	0.997167139
AmblyrhynchuscristatusSFE330	Hemolivia parvula	KR069082	1.59E-176	0.985835694	353	0.997167139
AmblyrhynchuscristatusSFE330	Hemolivia stellata	MH196481	5.71E-176	0.983002833	353	0.997167139
AmblyrhynchuscristatusSFE330	Hemolivia mauritanica	MN463031	2.05E-175	0.983050847	354	0.997167139
AmblyrhynchuscristatusSFE330	Hemolivia mauritanica	MK918612	2.05E-175	0.983050847	354	0.997167139
AmblyrhynchuscristatusSFE330	Hemolivia mauritanica	MK918611	2.05E-175	0.983050847	354	0.997167139
AmblyrhynchuscristatusSFE330	Hemolivia mauritanica	MK918610	2.05E-175	0.983050847	354	0.997167139
AmblyrhynchuscristatusSFE330	Hemolivia mauritanica	MK918609	2.05E-175	0.983050847	354	0.997167139
AmblyrhynchuscristatusSFE330	Hemolivia mauritanica	MK918608	2.05E-175	0.983050847	354	0.997167139
AmblyrhynchuscristatusSFE330	Hemolivia stellata	MH196477	2.05E-175	0.983002833	353	0.997167139
AmblyrhynchuscristatusSFE330	Hemolivia mauritanica	MH497199	2.05E-175	0.983050847	354	0.997167139
AmblyrhynchuscristatusSFE330	Hemolivia mauritanica	MH497198	2.05E-175	0.983050847	354	0.997167139
AmblyrhynchuscristatusSFE330	Hemolivia mauritanica	MH497197	2.05E-175	0.983050847	354	0.997167139
AmblyrhynchuscristatusSFE330	Hemolivia mauritanica	MH497196	2.05E-175	0.983050847	354	0.997167139
AmblyrhynchuscristatusSFE330	Hemolivia mauritanica	MH497195	2.05E-175	0.983050847	354	0.997167139
AmblyrhynchuscristatusSFE330	Hemolivia mauritanica	MH497194	2.05E-175	0.983050847	354	0.997167139
AmblyrhynchuscristatusSFE330	Hemolivia mauritanica	MH497193	2.05E-175	0.983050847	354	0.997167139
AmblyrhynchuscristatusSFE330	Hemolivia mauritanica	MH497192	2.05E-175	0.983050847	354	0.997167139
AmblyrhynchuscristatusSFE330	Hemolivia mauritanica	MH497191	2.05E-175	0.983050847	354	0.997167139
AmblyrhynchuscristatusSFE330	Hemolivia mauritanica	KF992710	2.05E-175	0.983050847	354	0.997167139
AmblyrhynchuscristatusSFE330	Hemolivia mauritanica	KF992700	2.05E-175	0.983050847	354	0.997167139
AmblyrhynchuscristatusSFE330	Hemolivia mauritanica	KF992699	2.05E-175	0.983050847	354	0.997167139
AmblyrhynchuscristatusSFE330	Hemolivia mauritanica	MW295408	2.05E-175	0.983050847	354	0.997167139
AmblyrhynchuscristatusSFE330	Hemolivia sp. 1 DJH-2013	KC512766	2.05E-175	0.983050847	354	0.997167139
AmblyrhynchuscristatusSFE330	Hemolivia mauritanica	MW092781	2.05E-175	0.983050847	354	0.997167139
AmblyrhynchuscristatusSFE330	Hemolivia mauritanica	MW092780	2.05E-175	0.983050847	354	0.997167139
AmblyrhynchuscristatusSFE330	Hemolivia mauritanica	MW092779	2.05E-175	0.983050847	354	0.997167139
AmblyrhynchuscristatusSFE330	Hemolivia mauritanica	MW092777	2.05E-175	0.983050847	354	0.997167139
AmblyrhynchuscristatusSFE330	Hemolivia mauritanica	MW092776	2.05E-175	0.983050847	354	0.997167139
AmblyrhynchuscristatusSFE330	Hemolivia sp. ex Rhinoclemmys pulcherrima	KF992714	7.39E-175	0.983002833	353	0.997167139
AmblyrhynchuscristatusSFE330	Hemolivia sp.	MN160404	7.39E-175	0.983002833	353	0.997167139
AmblyrhynchuscristatusSFE330	Hemolivia stellata	MH196478	2.66E-174	0.980169972	353	0.997167139
AmblyrhynchuscristatusSFE330	Hemolivia mauritanica	MH497190	9.56E-174	0.980225989	354	0.997167139
AmblyrhynchuscristatusSFE330	Hemolivia mauritanica	KF992709	9.56E-174	0.980225989	354	0.997167139
AmblyrhynchuscristatusSFE330	Hemolivia mauritanica	KF992707	9.56E-174	0.980225989	354	0.997167139
AmblyrhynchuscristatusSFE330	Hemolivia mauritanica	KF992706	9.56E-174	0.980225989	354	0.997167139
AmblyrhynchuscristatusSFE330	Hemolivia mauritanica	KF992705	9.56E-174	0.980225989	354	0.997167139
AmblyrhynchuscristatusSFE330	Hemolivia mauritanica	KF992704	9.56E-174	0.980225989	354	0.997167139
AmblyrhynchuscristatusSFE330	Hemolivia mauritanica	KF992702	9.56E-174	0.980225989	354	0.997167139
AmblyrhynchuscristatusSAN116	Hepatozoon sp. MIG2	JQ080303	0	1	353	0.997167139
AmblyrhynchuscristatusSAN116	Hemolivia sp.	LC603340	2.04E-180	0.991501416	353	0.997167139
AmblyrhynchuscristatusSAN116	Hemolivia sp. ex Amblyomma helvolum	KX347435	7.34E-180	0.991501416	353	0.997167139
AmblyrhynchuscristatusSAN116	Hemolivia sp. ex Rhinoclemmys pulcherrima	KF992713	3.41E-178	0.988668555	353	0.997167139
AmblyrhynchuscristatusSAN116	Hemolivia stellata	MH196482	4.42E-177	0.985835694	353	0.997167139
AmblyrhynchuscristatusSAN116	Hemolivia stellata	MH196480	4.42E-177	0.985835694	353	0.997167139
AmblyrhynchuscristatusSAN116	Hemolivia stellata	MH196479	4.42E-177	0.985835694	353	0.997167139
AmblyrhynchuscristatusSAN116	Hemolivia stellata	MH196475	4.42E-177	0.985835694	353	0.997167139
AmblyrhynchuscristatusSAN116	Hemolivia stellata	KP881349	4.42E-177	0.985835694	353	0.997167139
AmblyrhynchuscristatusSAN116	Hemolivia sp.	MW514212	4.42E-177	0.985835694	353	0.997167139
AmblyrhynchuscristatusSAN116	Hemolivia sp.	LC603342	4.42E-177	0.985835694	353	0.997167139
AmblyrhynchuscristatusSAN116	Hemolivia parvula	KR069083	1.59E-176	0.985835694	353	0.997167139
AmblyrhynchuscristatusSAN116	Hemolivia parvula	KR069082	1.59E-176	0.985835694	353	0.997167139
AmblyrhynchuscristatusSAN116	Hemolivia stellata	MH196481	5.71E-176	0.983002833	353	0.997167139
AmblyrhynchuscristatusSAN116	Hemolivia mauritanica	MN463031	2.05E-175	0.983050847	354	0.997167139
AmblyrhynchuscristatusSAN116	Hemolivia mauritanica	MK918612	2.05E-175	0.983050847	354	0.997167139
AmblyrhynchuscristatusSAN116	Hemolivia mauritanica	MK918611	2.05E-175	0.983050847	354	0.997167139
AmblyrhynchuscristatusSAN116	Hemolivia mauritanica	MK918610	2.05E-175	0.983050847	354	0.997167139
AmblyrhynchuscristatusSAN116	Hemolivia mauritanica	MK918609	2.05E-175	0.983050847	354	0.997167139
AmblyrhynchuscristatusSAN116	Hemolivia mauritanica	MK918608	2.05E-175	0.983050847	354	0.997167139
AmblyrhynchuscristatusSAN116	Hemolivia stellata	MH196477	2.05E-175	0.983002833	353	0.997167139
AmblyrhynchuscristatusSAN116	Hemolivia mauritanica	MH497199	2.05E-175	0.983050847	354	0.997167139
AmblyrhynchuscristatusSAN116	Hemolivia mauritanica	MH497198	2.05E-175	0.983050847	354	0.997167139
AmblyrhynchuscristatusSAN116	Hemolivia mauritanica	MH497197	2.05E-175	0.983050847	354	0.997167139
AmblyrhynchuscristatusSAN116	Hemolivia mauritanica	MH497196	2.05E-175	0.983050847	354	0.997167139
AmblyrhynchuscristatusSAN116	Hemolivia mauritanica	MH497195	2.05E-175	0.983050847	354	0.997167139
AmblyrhynchuscristatusSAN116	Hemolivia mauritanica	MH497194	2.05E-175	0.983050847	354	0.997167139
AmblyrhynchuscristatusSAN116	Hemolivia mauritanica	MH497193	2.05E-175	0.983050847	354	0.997167139
AmblyrhynchuscristatusSAN116	Hemolivia mauritanica	MH497192	2.05E-175	0.983050847	354	0.997167139
AmblyrhynchuscristatusSAN116	Hemolivia mauritanica	MH497191	2.05E-175	0.983050847	354	0.997167139
AmblyrhynchuscristatusSAN116	Hemolivia mauritanica	KF992710	2.05E-175	0.983050847	354	0.997167139
AmblyrhynchuscristatusSAN116	Hemolivia mauritanica	KF992700	2.05E-175	0.983050847	354	0.997167139
AmblyrhynchuscristatusSAN116	Hemolivia mauritanica	KF992699	2.05E-175	0.983050847	354	0.997167139
AmblyrhynchuscristatusSAN116	Hemolivia mauritanica	MW295408	2.05E-175	0.983050847	354	0.997167139
AmblyrhynchuscristatusSAN116	Hemolivia sp. 1 DJH-2013	KC512766	2.05E-175	0.983050847	354	0.997167139
AmblyrhynchuscristatusSAN116	Hemolivia mauritanica	MW092781	2.05E-175	0.983050847	354	0.997167139
AmblyrhynchuscristatusSAN116	Hemolivia mauritanica	MW092780	2.05E-175	0.983050847	354	0.997167139
AmblyrhynchuscristatusSAN116	Hemolivia mauritanica	MW092779	2.05E-175	0.983050847	354	0.997167139
AmblyrhynchuscristatusSAN116	Hemolivia mauritanica	MW092777	2.05E-175	0.983050847	354	0.997167139
AmblyrhynchuscristatusSAN116	Hemolivia mauritanica	MW092776	2.05E-175	0.983050847	354	0.997167139
AmblyrhynchuscristatusSAN116	Hemolivia sp. ex Rhinoclemmys pulcherrima	KF992714	7.39E-175	0.983002833	353	0.997167139
AmblyrhynchuscristatusSAN116	Hemolivia sp.	MN160404	7.39E-175	0.983002833	353	0.997167139
AmblyrhynchuscristatusSAN116	Hemolivia stellata	MH196478	2.66E-174	0.980169972	353	0.997167139
AmblyrhynchuscristatusSAN116	Hemolivia mauritanica	MH497190	9.56E-174	0.980225989	354	0.997167139
AmblyrhynchuscristatusSAN116	Hemolivia mauritanica	KF992709	9.56E-174	0.980225989	354	0.997167139
AmblyrhynchuscristatusSAN116	Hemolivia mauritanica	KF992707	9.56E-174	0.980225989	354	0.997167139
AmblyrhynchuscristatusSAN116	Hemolivia mauritanica	KF992706	9.56E-174	0.980225989	354	0.997167139
AmblyrhynchuscristatusSAN116	Hemolivia mauritanica	KF992705	9.56E-174	0.980225989	354	0.997167139
AmblyrhynchuscristatusSAN116	Hemolivia mauritanica	KF992704	9.56E-174	0.980225989	354	0.997167139
AmblyrhynchuscristatusSAN116	Hemolivia mauritanica	KF992702	9.56E-174	0.980225989	354	0.997167139
AmblyrhynchuscristatusSAN112	Hepatozoon sp. MIG2	JQ080303	0	1	353	0.997167139
AmblyrhynchuscristatusSAN112	Hemolivia sp.	LC603340	2.04E-180	0.991501416	353	0.997167139
AmblyrhynchuscristatusSAN112	Hemolivia sp. ex Amblyomma helvolum	KX347435	7.34E-180	0.991501416	353	0.997167139
AmblyrhynchuscristatusSAN112	Hemolivia sp. ex Rhinoclemmys pulcherrima	KF992713	3.41E-178	0.988668555	353	0.997167139
AmblyrhynchuscristatusSAN112	Hemolivia stellata	MH196482	4.42E-177	0.985835694	353	0.997167139
AmblyrhynchuscristatusSAN112	Hemolivia stellata	MH196480	4.42E-177	0.985835694	353	0.997167139
AmblyrhynchuscristatusSAN112	Hemolivia stellata	MH196479	4.42E-177	0.985835694	353	0.997167139
AmblyrhynchuscristatusSAN112	Hemolivia stellata	MH196475	4.42E-177	0.985835694	353	0.997167139
AmblyrhynchuscristatusSAN112	Hemolivia stellata	KP881349	4.42E-177	0.985835694	353	0.997167139
AmblyrhynchuscristatusSAN112	Hemolivia sp.	MW514212	4.42E-177	0.985835694	353	0.997167139
AmblyrhynchuscristatusSAN112	Hemolivia sp.	LC603342	4.42E-177	0.985835694	353	0.997167139
AmblyrhynchuscristatusSAN112	Hemolivia parvula	KR069083	1.59E-176	0.985835694	353	0.997167139
AmblyrhynchuscristatusSAN112	Hemolivia parvula	KR069082	1.59E-176	0.985835694	353	0.997167139
AmblyrhynchuscristatusSAN112	Hemolivia stellata	MH196481	5.71E-176	0.983002833	353	0.997167139
AmblyrhynchuscristatusSAN112	Hemolivia mauritanica	MN463031	2.05E-175	0.983050847	354	0.997167139
AmblyrhynchuscristatusSAN112	Hemolivia mauritanica	MK918612	2.05E-175	0.983050847	354	0.997167139
AmblyrhynchuscristatusSAN112	Hemolivia mauritanica	MK918611	2.05E-175	0.983050847	354	0.997167139
AmblyrhynchuscristatusSAN112	Hemolivia mauritanica	MK918610	2.05E-175	0.983050847	354	0.997167139
AmblyrhynchuscristatusSAN112	Hemolivia mauritanica	MK918609	2.05E-175	0.983050847	354	0.997167139
AmblyrhynchuscristatusSAN112	Hemolivia mauritanica	MK918608	2.05E-175	0.983050847	354	0.997167139
AmblyrhynchuscristatusSAN112	Hemolivia stellata	MH196477	2.05E-175	0.983002833	353	0.997167139
AmblyrhynchuscristatusSAN112	Hemolivia mauritanica	MH497199	2.05E-175	0.983050847	354	0.997167139
AmblyrhynchuscristatusSAN112	Hemolivia mauritanica	MH497198	2.05E-175	0.983050847	354	0.997167139
AmblyrhynchuscristatusSAN112	Hemolivia mauritanica	MH497197	2.05E-175	0.983050847	354	0.997167139
AmblyrhynchuscristatusSAN112	Hemolivia mauritanica	MH497196	2.05E-175	0.983050847	354	0.997167139
AmblyrhynchuscristatusSAN112	Hemolivia mauritanica	MH497195	2.05E-175	0.983050847	354	0.997167139
AmblyrhynchuscristatusSAN112	Hemolivia mauritanica	MH497194	2.05E-175	0.983050847	354	0.997167139
AmblyrhynchuscristatusSAN112	Hemolivia mauritanica	MH497193	2.05E-175	0.983050847	354	0.997167139
AmblyrhynchuscristatusSAN112	Hemolivia mauritanica	MH497192	2.05E-175	0.983050847	354	0.997167139
AmblyrhynchuscristatusSAN112	Hemolivia mauritanica	MH497191	2.05E-175	0.983050847	354	0.997167139
AmblyrhynchuscristatusSAN112	Hemolivia mauritanica	KF992710	2.05E-175	0.983050847	354	0.997167139
AmblyrhynchuscristatusSAN112	Hemolivia mauritanica	KF992700	2.05E-175	0.983050847	354	0.997167139
AmblyrhynchuscristatusSAN112	Hemolivia mauritanica	KF992699	2.05E-175	0.983050847	354	0.997167139
AmblyrhynchuscristatusSAN112	Hemolivia mauritanica	MW295408	2.05E-175	0.983050847	354	0.997167139
AmblyrhynchuscristatusSAN112	Hemolivia sp. 1 DJH-2013	KC512766	2.05E-175	0.983050847	354	0.997167139
AmblyrhynchuscristatusSAN112	Hemolivia mauritanica	MW092781	2.05E-175	0.983050847	354	0.997167139
AmblyrhynchuscristatusSAN112	Hemolivia mauritanica	MW092780	2.05E-175	0.983050847	354	0.997167139
AmblyrhynchuscristatusSAN112	Hemolivia mauritanica	MW092779	2.05E-175	0.983050847	354	0.997167139
AmblyrhynchuscristatusSAN112	Hemolivia mauritanica	MW092777	2.05E-175	0.983050847	354	0.997167139
AmblyrhynchuscristatusSAN112	Hemolivia mauritanica	MW092776	2.05E-175	0.983050847	354	0.997167139
AmblyrhynchuscristatusSAN112	Hemolivia sp. ex Rhinoclemmys pulcherrima	KF992714	7.39E-175	0.983002833	353	0.997167139
AmblyrhynchuscristatusSAN112	Hemolivia sp.	MN160404	7.39E-175	0.983002833	353	0.997167139
AmblyrhynchuscristatusSAN112	Hemolivia stellata	MH196478	2.66E-174	0.980169972	353	0.997167139
AmblyrhynchuscristatusSAN112	Hemolivia mauritanica	MH497190	9.56E-174	0.980225989	354	0.997167139
AmblyrhynchuscristatusSAN112	Hemolivia mauritanica	KF992709	9.56E-174	0.980225989	354	0.997167139
AmblyrhynchuscristatusSAN112	Hemolivia mauritanica	KF992707	9.56E-174	0.980225989	354	0.997167139
AmblyrhynchuscristatusSAN112	Hemolivia mauritanica	KF992706	9.56E-174	0.980225989	354	0.997167139
AmblyrhynchuscristatusSAN112	Hemolivia mauritanica	KF992705	9.56E-174	0.980225989	354	0.997167139
AmblyrhynchuscristatusSAN112	Hemolivia mauritanica	KF992704	9.56E-174	0.980225989	354	0.997167139
AmblyrhynchuscristatusSAN112	Hemolivia mauritanica	KF992702	9.56E-174	0.980225989	354	0.997167139
AmblyrhynchuscristatusSAN111	Hepatozoon sp. MIG2	JQ080303	0	1	353	0.997167139
AmblyrhynchuscristatusSAN111	Hemolivia sp.	LC603340	2.04E-180	0.991501416	353	0.997167139
AmblyrhynchuscristatusSAN111	Hemolivia sp. ex Amblyomma helvolum	KX347435	7.34E-180	0.991501416	353	0.997167139
AmblyrhynchuscristatusSAN111	Hemolivia sp. ex Rhinoclemmys pulcherrima	KF992713	3.41E-178	0.988668555	353	0.997167139
AmblyrhynchuscristatusSAN111	Hemolivia stellata	MH196482	4.42E-177	0.985835694	353	0.997167139
AmblyrhynchuscristatusSAN111	Hemolivia stellata	MH196480	4.42E-177	0.985835694	353	0.997167139
AmblyrhynchuscristatusSAN111	Hemolivia stellata	MH196479	4.42E-177	0.985835694	353	0.997167139
AmblyrhynchuscristatusSAN111	Hemolivia stellata	MH196475	4.42E-177	0.985835694	353	0.997167139
AmblyrhynchuscristatusSAN111	Hemolivia stellata	KP881349	4.42E-177	0.985835694	353	0.997167139
AmblyrhynchuscristatusSAN111	Hemolivia sp.	MW514212	4.42E-177	0.985835694	353	0.997167139
AmblyrhynchuscristatusSAN111	Hemolivia sp.	LC603342	4.42E-177	0.985835694	353	0.997167139
AmblyrhynchuscristatusSAN111	Hemolivia parvula	KR069083	1.59E-176	0.985835694	353	0.997167139
AmblyrhynchuscristatusSAN111	Hemolivia parvula	KR069082	1.59E-176	0.985835694	353	0.997167139
AmblyrhynchuscristatusSAN111	Hemolivia stellata	MH196481	5.71E-176	0.983002833	353	0.997167139
AmblyrhynchuscristatusSAN111	Hemolivia mauritanica	MN463031	2.05E-175	0.983050847	354	0.997167139
AmblyrhynchuscristatusSAN111	Hemolivia mauritanica	MK918612	2.05E-175	0.983050847	354	0.997167139
AmblyrhynchuscristatusSAN111	Hemolivia mauritanica	MK918611	2.05E-175	0.983050847	354	0.997167139
AmblyrhynchuscristatusSAN111	Hemolivia mauritanica	MK918610	2.05E-175	0.983050847	354	0.997167139
AmblyrhynchuscristatusSAN111	Hemolivia mauritanica	MK918609	2.05E-175	0.983050847	354	0.997167139
AmblyrhynchuscristatusSAN111	Hemolivia mauritanica	MK918608	2.05E-175	0.983050847	354	0.997167139
AmblyrhynchuscristatusSAN111	Hemolivia stellata	MH196477	2.05E-175	0.983002833	353	0.997167139
AmblyrhynchuscristatusSAN111	Hemolivia mauritanica	MH497199	2.05E-175	0.983050847	354	0.997167139
AmblyrhynchuscristatusSAN111	Hemolivia mauritanica	MH497198	2.05E-175	0.983050847	354	0.997167139
AmblyrhynchuscristatusSAN111	Hemolivia mauritanica	MH497197	2.05E-175	0.983050847	354	0.997167139
AmblyrhynchuscristatusSAN111	Hemolivia mauritanica	MH497196	2.05E-175	0.983050847	354	0.997167139
AmblyrhynchuscristatusSAN111	Hemolivia mauritanica	MH497195	2.05E-175	0.983050847	354	0.997167139
AmblyrhynchuscristatusSAN111	Hemolivia mauritanica	MH497194	2.05E-175	0.983050847	354	0.997167139
AmblyrhynchuscristatusSAN111	Hemolivia mauritanica	MH497193	2.05E-175	0.983050847	354	0.997167139
AmblyrhynchuscristatusSAN111	Hemolivia mauritanica	MH497192	2.05E-175	0.983050847	354	0.997167139
AmblyrhynchuscristatusSAN111	Hemolivia mauritanica	MH497191	2.05E-175	0.983050847	354	0.997167139
AmblyrhynchuscristatusSAN111	Hemolivia mauritanica	KF992710	2.05E-175	0.983050847	354	0.997167139
AmblyrhynchuscristatusSAN111	Hemolivia mauritanica	KF992700	2.05E-175	0.983050847	354	0.997167139
AmblyrhynchuscristatusSAN111	Hemolivia mauritanica	KF992699	2.05E-175	0.983050847	354	0.997167139
AmblyrhynchuscristatusSAN111	Hemolivia mauritanica	MW295408	2.05E-175	0.983050847	354	0.997167139
AmblyrhynchuscristatusSAN111	Hemolivia sp. 1 DJH-2013	KC512766	2.05E-175	0.983050847	354	0.997167139
AmblyrhynchuscristatusSAN111	Hemolivia mauritanica	MW092781	2.05E-175	0.983050847	354	0.997167139
AmblyrhynchuscristatusSAN111	Hemolivia mauritanica	MW092780	2.05E-175	0.983050847	354	0.997167139
AmblyrhynchuscristatusSAN111	Hemolivia mauritanica	MW092779	2.05E-175	0.983050847	354	0.997167139
AmblyrhynchuscristatusSAN111	Hemolivia mauritanica	MW092777	2.05E-175	0.983050847	354	0.997167139
AmblyrhynchuscristatusSAN111	Hemolivia mauritanica	MW092776	2.05E-175	0.983050847	354	0.997167139
AmblyrhynchuscristatusSAN111	Hemolivia sp. ex Rhinoclemmys pulcherrima	KF992714	7.39E-175	0.983002833	353	0.997167139
AmblyrhynchuscristatusSAN111	Hemolivia sp.	MN160404	7.39E-175	0.983002833	353	0.997167139
AmblyrhynchuscristatusSAN111	Hemolivia stellata	MH196478	2.66E-174	0.980169972	353	0.997167139
AmblyrhynchuscristatusSAN111	Hemolivia mauritanica	MH497190	9.56E-174	0.980225989	354	0.997167139
AmblyrhynchuscristatusSAN111	Hemolivia mauritanica	KF992709	9.56E-174	0.980225989	354	0.997167139
AmblyrhynchuscristatusSAN111	Hemolivia mauritanica	KF992707	9.56E-174	0.980225989	354	0.997167139
AmblyrhynchuscristatusSAN111	Hemolivia mauritanica	KF992706	9.56E-174	0.980225989	354	0.997167139
AmblyrhynchuscristatusSAN111	Hemolivia mauritanica	KF992705	9.56E-174	0.980225989	354	0.997167139
AmblyrhynchuscristatusSAN111	Hemolivia mauritanica	KF992704	9.56E-174	0.980225989	354	0.997167139
AmblyrhynchuscristatusSAN111	Hemolivia mauritanica	KF992702	9.56E-174	0.980225989	354	0.997167139
AmblyrhynchuscristatusSAN110	Hepatozoon sp. MIG2	JQ080303	0	1	353	0.997167139
AmblyrhynchuscristatusSAN110	Hemolivia sp.	LC603340	2.04E-180	0.991501416	353	0.997167139
AmblyrhynchuscristatusSAN110	Hemolivia sp. ex Amblyomma helvolum	KX347435	7.34E-180	0.991501416	353	0.997167139
AmblyrhynchuscristatusSAN110	Hemolivia sp. ex Rhinoclemmys pulcherrima	KF992713	3.41E-178	0.988668555	353	0.997167139
AmblyrhynchuscristatusSAN110	Hemolivia stellata	MH196482	4.42E-177	0.985835694	353	0.997167139
AmblyrhynchuscristatusSAN110	Hemolivia stellata	MH196480	4.42E-177	0.985835694	353	0.997167139
AmblyrhynchuscristatusSAN110	Hemolivia stellata	MH196479	4.42E-177	0.985835694	353	0.997167139
AmblyrhynchuscristatusSAN110	Hemolivia stellata	MH196475	4.42E-177	0.985835694	353	0.997167139
AmblyrhynchuscristatusSAN110	Hemolivia stellata	KP881349	4.42E-177	0.985835694	353	0.997167139
AmblyrhynchuscristatusSAN110	Hemolivia sp.	MW514212	4.42E-177	0.985835694	353	0.997167139
AmblyrhynchuscristatusSAN110	Hemolivia sp.	LC603342	4.42E-177	0.985835694	353	0.997167139
AmblyrhynchuscristatusSAN110	Hemolivia parvula	KR069083	1.59E-176	0.985835694	353	0.997167139
AmblyrhynchuscristatusSAN110	Hemolivia parvula	KR069082	1.59E-176	0.985835694	353	0.997167139
AmblyrhynchuscristatusSAN110	Hemolivia stellata	MH196481	5.71E-176	0.983002833	353	0.997167139
AmblyrhynchuscristatusSAN110	Hemolivia mauritanica	MN463031	2.05E-175	0.983050847	354	0.997167139
AmblyrhynchuscristatusSAN110	Hemolivia mauritanica	MK918612	2.05E-175	0.983050847	354	0.997167139
AmblyrhynchuscristatusSAN110	Hemolivia mauritanica	MK918611	2.05E-175	0.983050847	354	0.997167139
AmblyrhynchuscristatusSAN110	Hemolivia mauritanica	MK918610	2.05E-175	0.983050847	354	0.997167139
AmblyrhynchuscristatusSAN110	Hemolivia mauritanica	MK918609	2.05E-175	0.983050847	354	0.997167139
AmblyrhynchuscristatusSAN110	Hemolivia mauritanica	MK918608	2.05E-175	0.983050847	354	0.997167139
AmblyrhynchuscristatusSAN110	Hemolivia stellata	MH196477	2.05E-175	0.983002833	353	0.997167139
AmblyrhynchuscristatusSAN110	Hemolivia mauritanica	MH497199	2.05E-175	0.983050847	354	0.997167139
AmblyrhynchuscristatusSAN110	Hemolivia mauritanica	MH497198	2.05E-175	0.983050847	354	0.997167139
AmblyrhynchuscristatusSAN110	Hemolivia mauritanica	MH497197	2.05E-175	0.983050847	354	0.997167139
AmblyrhynchuscristatusSAN110	Hemolivia mauritanica	MH497196	2.05E-175	0.983050847	354	0.997167139
AmblyrhynchuscristatusSAN110	Hemolivia mauritanica	MH497195	2.05E-175	0.983050847	354	0.997167139
AmblyrhynchuscristatusSAN110	Hemolivia mauritanica	MH497194	2.05E-175	0.983050847	354	0.997167139
AmblyrhynchuscristatusSAN110	Hemolivia mauritanica	MH497193	2.05E-175	0.983050847	354	0.997167139
AmblyrhynchuscristatusSAN110	Hemolivia mauritanica	MH497192	2.05E-175	0.983050847	354	0.997167139
AmblyrhynchuscristatusSAN110	Hemolivia mauritanica	MH497191	2.05E-175	0.983050847	354	0.997167139
AmblyrhynchuscristatusSAN110	Hemolivia mauritanica	KF992710	2.05E-175	0.983050847	354	0.997167139
AmblyrhynchuscristatusSAN110	Hemolivia mauritanica	KF992700	2.05E-175	0.983050847	354	0.997167139
AmblyrhynchuscristatusSAN110	Hemolivia mauritanica	KF992699	2.05E-175	0.983050847	354	0.997167139
AmblyrhynchuscristatusSAN110	Hemolivia mauritanica	MW295408	2.05E-175	0.983050847	354	0.997167139
AmblyrhynchuscristatusSAN110	Hemolivia sp. 1 DJH-2013	KC512766	2.05E-175	0.983050847	354	0.997167139
AmblyrhynchuscristatusSAN110	Hemolivia mauritanica	MW092781	2.05E-175	0.983050847	354	0.997167139
AmblyrhynchuscristatusSAN110	Hemolivia mauritanica	MW092780	2.05E-175	0.983050847	354	0.997167139
AmblyrhynchuscristatusSAN110	Hemolivia mauritanica	MW092779	2.05E-175	0.983050847	354	0.997167139
AmblyrhynchuscristatusSAN110	Hemolivia mauritanica	MW092777	2.05E-175	0.983050847	354	0.997167139
AmblyrhynchuscristatusSAN110	Hemolivia mauritanica	MW092776	2.05E-175	0.983050847	354	0.997167139
AmblyrhynchuscristatusSAN110	Hemolivia sp. ex Rhinoclemmys pulcherrima	KF992714	7.39E-175	0.983002833	353	0.997167139
AmblyrhynchuscristatusSAN110	Hemolivia sp.	MN160404	7.39E-175	0.983002833	353	0.997167139
AmblyrhynchuscristatusSAN110	Hemolivia stellata	MH196478	2.66E-174	0.980169972	353	0.997167139
AmblyrhynchuscristatusSAN110	Hemolivia mauritanica	MH497190	9.56E-174	0.980225989	354	0.997167139
AmblyrhynchuscristatusSAN110	Hemolivia mauritanica	KF992709	9.56E-174	0.980225989	354	0.997167139
AmblyrhynchuscristatusSAN110	Hemolivia mauritanica	KF992707	9.56E-174	0.980225989	354	0.997167139
AmblyrhynchuscristatusSAN110	Hemolivia mauritanica	KF992706	9.56E-174	0.980225989	354	0.997167139
AmblyrhynchuscristatusSAN110	Hemolivia mauritanica	KF992705	9.56E-174	0.980225989	354	0.997167139
AmblyrhynchuscristatusSAN110	Hemolivia mauritanica	KF992704	9.56E-174	0.980225989	354	0.997167139
AmblyrhynchuscristatusSAN110	Hemolivia mauritanica	KF992702	9.56E-174	0.980225989	354	0.997167139
AmblyrhynchuscristatusSAN108	Hepatozoon sp. MIG2	JQ080303	0	1	353	0.997167139
AmblyrhynchuscristatusSAN108	Hemolivia sp.	LC603340	2.04E-180	0.991501416	353	0.997167139
AmblyrhynchuscristatusSAN108	Hemolivia sp. ex Amblyomma helvolum	KX347435	7.34E-180	0.991501416	353	0.997167139
AmblyrhynchuscristatusSAN108	Hemolivia sp. ex Rhinoclemmys pulcherrima	KF992713	3.41E-178	0.988668555	353	0.997167139
AmblyrhynchuscristatusSAN108	Hemolivia stellata	MH196482	4.42E-177	0.985835694	353	0.997167139
AmblyrhynchuscristatusSAN108	Hemolivia stellata	MH196480	4.42E-177	0.985835694	353	0.997167139
AmblyrhynchuscristatusSAN108	Hemolivia stellata	MH196479	4.42E-177	0.985835694	353	0.997167139
AmblyrhynchuscristatusSAN108	Hemolivia stellata	MH196475	4.42E-177	0.985835694	353	0.997167139
AmblyrhynchuscristatusSAN108	Hemolivia stellata	KP881349	4.42E-177	0.985835694	353	0.997167139
AmblyrhynchuscristatusSAN108	Hemolivia sp.	MW514212	4.42E-177	0.985835694	353	0.997167139
AmblyrhynchuscristatusSAN108	Hemolivia sp.	LC603342	4.42E-177	0.985835694	353	0.997167139
AmblyrhynchuscristatusSAN108	Hemolivia parvula	KR069083	1.59E-176	0.985835694	353	0.997167139
AmblyrhynchuscristatusSAN108	Hemolivia parvula	KR069082	1.59E-176	0.985835694	353	0.997167139
AmblyrhynchuscristatusSAN108	Hemolivia stellata	MH196481	5.71E-176	0.983002833	353	0.997167139
AmblyrhynchuscristatusSAN108	Hemolivia mauritanica	MN463031	2.05E-175	0.983050847	354	0.997167139
AmblyrhynchuscristatusSAN108	Hemolivia mauritanica	MK918612	2.05E-175	0.983050847	354	0.997167139
AmblyrhynchuscristatusSAN108	Hemolivia mauritanica	MK918611	2.05E-175	0.983050847	354	0.997167139
AmblyrhynchuscristatusSAN108	Hemolivia mauritanica	MK918610	2.05E-175	0.983050847	354	0.997167139
AmblyrhynchuscristatusSAN108	Hemolivia mauritanica	MK918609	2.05E-175	0.983050847	354	0.997167139
AmblyrhynchuscristatusSAN108	Hemolivia mauritanica	MK918608	2.05E-175	0.983050847	354	0.997167139
AmblyrhynchuscristatusSAN108	Hemolivia stellata	MH196477	2.05E-175	0.983002833	353	0.997167139
AmblyrhynchuscristatusSAN108	Hemolivia mauritanica	MH497199	2.05E-175	0.983050847	354	0.997167139
AmblyrhynchuscristatusSAN108	Hemolivia mauritanica	MH497198	2.05E-175	0.983050847	354	0.997167139
AmblyrhynchuscristatusSAN108	Hemolivia mauritanica	MH497197	2.05E-175	0.983050847	354	0.997167139
AmblyrhynchuscristatusSAN108	Hemolivia mauritanica	MH497196	2.05E-175	0.983050847	354	0.997167139
AmblyrhynchuscristatusSAN108	Hemolivia mauritanica	MH497195	2.05E-175	0.983050847	354	0.997167139
AmblyrhynchuscristatusSAN108	Hemolivia mauritanica	MH497194	2.05E-175	0.983050847	354	0.997167139
AmblyrhynchuscristatusSAN108	Hemolivia mauritanica	MH497193	2.05E-175	0.983050847	354	0.997167139
AmblyrhynchuscristatusSAN108	Hemolivia mauritanica	MH497192	2.05E-175	0.983050847	354	0.997167139
AmblyrhynchuscristatusSAN108	Hemolivia mauritanica	MH497191	2.05E-175	0.983050847	354	0.997167139
AmblyrhynchuscristatusSAN108	Hemolivia mauritanica	KF992710	2.05E-175	0.983050847	354	0.997167139
AmblyrhynchuscristatusSAN108	Hemolivia mauritanica	KF992700	2.05E-175	0.983050847	354	0.997167139
AmblyrhynchuscristatusSAN108	Hemolivia mauritanica	KF992699	2.05E-175	0.983050847	354	0.997167139
AmblyrhynchuscristatusSAN108	Hemolivia mauritanica	MW295408	2.05E-175	0.983050847	354	0.997167139
AmblyrhynchuscristatusSAN108	Hemolivia sp. 1 DJH-2013	KC512766	2.05E-175	0.983050847	354	0.997167139
AmblyrhynchuscristatusSAN108	Hemolivia mauritanica	MW092781	2.05E-175	0.983050847	354	0.997167139
AmblyrhynchuscristatusSAN108	Hemolivia mauritanica	MW092780	2.05E-175	0.983050847	354	0.997167139
AmblyrhynchuscristatusSAN108	Hemolivia mauritanica	MW092779	2.05E-175	0.983050847	354	0.997167139
AmblyrhynchuscristatusSAN108	Hemolivia mauritanica	MW092777	2.05E-175	0.983050847	354	0.997167139
AmblyrhynchuscristatusSAN108	Hemolivia mauritanica	MW092776	2.05E-175	0.983050847	354	0.997167139
AmblyrhynchuscristatusSAN108	Hemolivia sp. ex Rhinoclemmys pulcherrima	KF992714	7.39E-175	0.983002833	353	0.997167139
AmblyrhynchuscristatusSAN108	Hemolivia sp.	MN160404	7.39E-175	0.983002833	353	0.997167139
AmblyrhynchuscristatusSAN108	Hemolivia stellata	MH196478	2.66E-174	0.980169972	353	0.997167139
AmblyrhynchuscristatusSAN108	Hemolivia mauritanica	MH497190	9.56E-174	0.980225989	354	0.997167139
AmblyrhynchuscristatusSAN108	Hemolivia mauritanica	KF992709	9.56E-174	0.980225989	354	0.997167139
AmblyrhynchuscristatusSAN108	Hemolivia mauritanica	KF992707	9.56E-174	0.980225989	354	0.997167139
AmblyrhynchuscristatusSAN108	Hemolivia mauritanica	KF992706	9.56E-174	0.980225989	354	0.997167139
AmblyrhynchuscristatusSAN108	Hemolivia mauritanica	KF992705	9.56E-174	0.980225989	354	0.997167139
AmblyrhynchuscristatusSAN108	Hemolivia mauritanica	KF992704	9.56E-174	0.980225989	354	0.997167139
AmblyrhynchuscristatusSAN108	Hemolivia mauritanica	KF992702	9.56E-174	0.980225989	354	0.997167139
AmblyrhynchuscristatusFL294	Hepatozoon sp. MIG2	JQ080303	0	0.997167139	353	0.997167139
AmblyrhynchuscristatusFL294	Hemolivia sp.	LC603340	9.49E-179	0.988668555	353	0.997167139
AmblyrhynchuscristatusFL294	Hemolivia sp. ex Amblyomma helvolum	KX347435	3.41E-178	0.988668555	353	0.997167139
AmblyrhynchuscristatusFL294	Hemolivia sp. ex Rhinoclemmys pulcherrima	KF992713	1.59E-176	0.985835694	353	0.997167139
AmblyrhynchuscristatusFL294	Hemolivia stellata	MH196482	2.05E-175	0.983002833	353	0.997167139
AmblyrhynchuscristatusFL294	Hemolivia stellata	MH196480	2.05E-175	0.983002833	353	0.997167139
AmblyrhynchuscristatusFL294	Hemolivia stellata	MH196479	2.05E-175	0.983002833	353	0.997167139
AmblyrhynchuscristatusFL294	Hemolivia stellata	MH196475	2.05E-175	0.983002833	353	0.997167139
AmblyrhynchuscristatusFL294	Hemolivia stellata	KP881349	2.05E-175	0.983002833	353	0.997167139
AmblyrhynchuscristatusFL294	Hemolivia sp.	MW514212	2.05E-175	0.983002833	353	0.997167139
AmblyrhynchuscristatusFL294	Hemolivia sp.	LC603342	2.05E-175	0.983002833	353	0.997167139
AmblyrhynchuscristatusFL294	Hemolivia parvula	KR069083	7.39E-175	0.983002833	353	0.997167139
AmblyrhynchuscristatusFL294	Hemolivia parvula	KR069082	7.39E-175	0.983002833	353	0.997167139
AmblyrhynchuscristatusFL294	Hemolivia stellata	MH196481	2.66E-174	0.980169972	353	0.997167139
AmblyrhynchuscristatusFL294	Hemolivia mauritanica	MN463031	9.56E-174	0.980225989	354	0.997167139
AmblyrhynchuscristatusFL294	Hemolivia mauritanica	MK918612	9.56E-174	0.980225989	354	0.997167139
AmblyrhynchuscristatusFL294	Hemolivia mauritanica	MK918611	9.56E-174	0.980225989	354	0.997167139
AmblyrhynchuscristatusFL294	Hemolivia mauritanica	MK918610	9.56E-174	0.980225989	354	0.997167139
AmblyrhynchuscristatusFL294	Hemolivia mauritanica	MK918609	9.56E-174	0.980225989	354	0.997167139
AmblyrhynchuscristatusFL294	Hemolivia mauritanica	MK918608	9.56E-174	0.980225989	354	0.997167139
AmblyrhynchuscristatusFL294	Hemolivia stellata	MH196477	9.56E-174	0.980169972	353	0.997167139
AmblyrhynchuscristatusFL294	Hemolivia mauritanica	MH497199	9.56E-174	0.980225989	354	0.997167139
AmblyrhynchuscristatusFL294	Hemolivia mauritanica	MH497198	9.56E-174	0.980225989	354	0.997167139
AmblyrhynchuscristatusFL294	Hemolivia mauritanica	MH497197	9.56E-174	0.980225989	354	0.997167139
AmblyrhynchuscristatusFL294	Hemolivia mauritanica	MH497196	9.56E-174	0.980225989	354	0.997167139
AmblyrhynchuscristatusFL294	Hemolivia mauritanica	MH497195	9.56E-174	0.980225989	354	0.997167139
AmblyrhynchuscristatusFL294	Hemolivia mauritanica	MH497194	9.56E-174	0.980225989	354	0.997167139
AmblyrhynchuscristatusFL294	Hemolivia mauritanica	MH497193	9.56E-174	0.980225989	354	0.997167139
AmblyrhynchuscristatusFL294	Hemolivia mauritanica	MH497192	9.56E-174	0.980225989	354	0.997167139
AmblyrhynchuscristatusFL294	Hemolivia mauritanica	MH497191	9.56E-174	0.980225989	354	0.997167139
AmblyrhynchuscristatusFL294	Hemolivia mauritanica	KF992710	9.56E-174	0.980225989	354	0.997167139
AmblyrhynchuscristatusFL294	Hemolivia mauritanica	KF992700	9.56E-174	0.980225989	354	0.997167139
AmblyrhynchuscristatusFL294	Hemolivia mauritanica	KF992699	9.56E-174	0.980225989	354	0.997167139
AmblyrhynchuscristatusFL294	Hemolivia mauritanica	MW295408	9.56E-174	0.980225989	354	0.997167139
AmblyrhynchuscristatusFL294	Hemolivia sp. 1 DJH-2013	KC512766	9.56E-174	0.980225989	354	0.997167139
AmblyrhynchuscristatusFL294	Hemolivia mauritanica	MW092781	9.56E-174	0.980225989	354	0.997167139
AmblyrhynchuscristatusFL294	Hemolivia mauritanica	MW092780	9.56E-174	0.980225989	354	0.997167139
AmblyrhynchuscristatusFL294	Hemolivia mauritanica	MW092779	9.56E-174	0.980225989	354	0.997167139
AmblyrhynchuscristatusFL294	Hemolivia mauritanica	MW092777	9.56E-174	0.980225989	354	0.997167139
AmblyrhynchuscristatusFL294	Hemolivia mauritanica	MW092776	9.56E-174	0.980225989	354	0.997167139
AmblyrhynchuscristatusFL294	Hemolivia sp. ex Rhinoclemmys pulcherrima	KF992714	3.44E-173	0.980169972	353	0.997167139
AmblyrhynchuscristatusFL294	Hemolivia sp.	MN160404	3.44E-173	0.980169972	353	0.997167139
AmblyrhynchuscristatusFL294	Hemolivia stellata	MH196478	1.24E-172	0.97733711	353	0.997167139
AmblyrhynchuscristatusFL294	Hemolivia mauritanica	MH497190	4.45E-172	0.97740113	354	0.997167139
AmblyrhynchuscristatusFL294	Hemolivia mauritanica	KF992709	4.45E-172	0.97740113	354	0.997167139
AmblyrhynchuscristatusFL294	Hemolivia mauritanica	KF992707	4.45E-172	0.97740113	354	0.997167139
AmblyrhynchuscristatusFL294	Hemolivia mauritanica	KF992706	4.45E-172	0.97740113	354	0.997167139
AmblyrhynchuscristatusFL294	Hemolivia mauritanica	KF992705	4.45E-172	0.97740113	354	0.997167139
AmblyrhynchuscristatusFL294	Hemolivia mauritanica	KF992704	4.45E-172	0.97740113	354	0.997167139
AmblyrhynchuscristatusFL294	Hemolivia mauritanica	KF992702	4.45E-172	0.97740113	354	0.997167139
AmblyrhynchuscristatusESP243	Hepatozoon sp. MIG2	JQ080303	0	0.997167139	353	0.997167139
AmblyrhynchuscristatusESP243	Hemolivia sp.	LC603340	9.49E-179	0.988668555	353	0.997167139
AmblyrhynchuscristatusESP243	Hemolivia sp. ex Amblyomma helvolum	KX347435	3.41E-178	0.988668555	353	0.997167139
AmblyrhynchuscristatusESP243	Hemolivia sp. ex Rhinoclemmys pulcherrima	KF992713	1.59E-176	0.985835694	353	0.997167139
AmblyrhynchuscristatusESP243	Hemolivia stellata	MH196482	2.05E-175	0.983002833	353	0.997167139
AmblyrhynchuscristatusESP243	Hemolivia stellata	MH196480	2.05E-175	0.983002833	353	0.997167139
AmblyrhynchuscristatusESP243	Hemolivia stellata	MH196479	2.05E-175	0.983002833	353	0.997167139
AmblyrhynchuscristatusESP243	Hemolivia stellata	MH196475	2.05E-175	0.983002833	353	0.997167139
AmblyrhynchuscristatusESP243	Hemolivia stellata	KP881349	2.05E-175	0.983002833	353	0.997167139
AmblyrhynchuscristatusESP243	Hemolivia sp.	MW514212	2.05E-175	0.983002833	353	0.997167139
AmblyrhynchuscristatusESP243	Hemolivia sp.	LC603342	2.05E-175	0.983002833	353	0.997167139
AmblyrhynchuscristatusESP243	Hemolivia parvula	KR069083	7.39E-175	0.983002833	353	0.997167139
AmblyrhynchuscristatusESP243	Hemolivia parvula	KR069082	7.39E-175	0.983002833	353	0.997167139
AmblyrhynchuscristatusESP243	Hemolivia stellata	MH196481	2.66E-174	0.980169972	353	0.997167139
AmblyrhynchuscristatusESP243	Hemolivia mauritanica	MN463031	9.56E-174	0.980225989	354	0.997167139
AmblyrhynchuscristatusESP243	Hemolivia mauritanica	MK918612	9.56E-174	0.980225989	354	0.997167139
AmblyrhynchuscristatusESP243	Hemolivia mauritanica	MK918611	9.56E-174	0.980225989	354	0.997167139
AmblyrhynchuscristatusESP243	Hemolivia mauritanica	MK918610	9.56E-174	0.980225989	354	0.997167139
AmblyrhynchuscristatusESP243	Hemolivia mauritanica	MK918609	9.56E-174	0.980225989	354	0.997167139
AmblyrhynchuscristatusESP243	Hemolivia mauritanica	MK918608	9.56E-174	0.980225989	354	0.997167139
AmblyrhynchuscristatusESP243	Hemolivia stellata	MH196477	9.56E-174	0.980169972	353	0.997167139
AmblyrhynchuscristatusESP243	Hemolivia mauritanica	MH497199	9.56E-174	0.980225989	354	0.997167139
AmblyrhynchuscristatusESP243	Hemolivia mauritanica	MH497198	9.56E-174	0.980225989	354	0.997167139
AmblyrhynchuscristatusESP243	Hemolivia mauritanica	MH497197	9.56E-174	0.980225989	354	0.997167139
AmblyrhynchuscristatusESP243	Hemolivia mauritanica	MH497196	9.56E-174	0.980225989	354	0.997167139
AmblyrhynchuscristatusESP243	Hemolivia mauritanica	MH497195	9.56E-174	0.980225989	354	0.997167139
AmblyrhynchuscristatusESP243	Hemolivia mauritanica	MH497194	9.56E-174	0.980225989	354	0.997167139
AmblyrhynchuscristatusESP243	Hemolivia mauritanica	MH497193	9.56E-174	0.980225989	354	0.997167139
AmblyrhynchuscristatusESP243	Hemolivia mauritanica	MH497192	9.56E-174	0.980225989	354	0.997167139
AmblyrhynchuscristatusESP243	Hemolivia mauritanica	MH497191	9.56E-174	0.980225989	354	0.997167139
AmblyrhynchuscristatusESP243	Hemolivia mauritanica	KF992710	9.56E-174	0.980225989	354	0.997167139
AmblyrhynchuscristatusESP243	Hemolivia mauritanica	KF992700	9.56E-174	0.980225989	354	0.997167139
AmblyrhynchuscristatusESP243	Hemolivia mauritanica	KF992699	9.56E-174	0.980225989	354	0.997167139
AmblyrhynchuscristatusESP243	Hemolivia mauritanica	MW295408	9.56E-174	0.980225989	354	0.997167139
AmblyrhynchuscristatusESP243	Hemolivia sp. 1 DJH-2013	KC512766	9.56E-174	0.980225989	354	0.997167139
AmblyrhynchuscristatusESP243	Hemolivia mauritanica	MW092781	9.56E-174	0.980225989	354	0.997167139
AmblyrhynchuscristatusESP243	Hemolivia mauritanica	MW092780	9.56E-174	0.980225989	354	0.997167139
AmblyrhynchuscristatusESP243	Hemolivia mauritanica	MW092779	9.56E-174	0.980225989	354	0.997167139
AmblyrhynchuscristatusESP243	Hemolivia mauritanica	MW092777	9.56E-174	0.980225989	354	0.997167139
AmblyrhynchuscristatusESP243	Hemolivia mauritanica	MW092776	9.56E-174	0.980225989	354	0.997167139
AmblyrhynchuscristatusESP243	Hemolivia sp. ex Rhinoclemmys pulcherrima	KF992714	3.44E-173	0.980169972	353	0.997167139
AmblyrhynchuscristatusESP243	Hemolivia sp.	MN160404	3.44E-173	0.980169972	353	0.997167139
AmblyrhynchuscristatusESP243	Hemolivia stellata	MH196478	1.24E-172	0.97733711	353	0.997167139
AmblyrhynchuscristatusESP243	Hemolivia mauritanica	MH497190	4.45E-172	0.97740113	354	0.997167139
AmblyrhynchuscristatusESP243	Hemolivia mauritanica	KF992709	4.45E-172	0.97740113	354	0.997167139
AmblyrhynchuscristatusESP243	Hemolivia mauritanica	KF992707	4.45E-172	0.97740113	354	0.997167139
AmblyrhynchuscristatusESP243	Hemolivia mauritanica	KF992706	4.45E-172	0.97740113	354	0.997167139
AmblyrhynchuscristatusESP243	Hemolivia mauritanica	KF992705	4.45E-172	0.97740113	354	0.997167139
AmblyrhynchuscristatusESP243	Hemolivia mauritanica	KF992704	4.45E-172	0.97740113	354	0.997167139
AmblyrhynchuscristatusESP243	Hemolivia mauritanica	KF992702	4.45E-172	0.97740113	354	0.997167139
AmblyrhynchuscristatusMAR54	Hepatozoon sp.	KX776334	3.00E-117	1	230	0.995652174
AmblyrhynchuscristatusMAR54	Hepatozoon colubri	MN723844	1.39E-115	0.995652174	230	0.995652174
AmblyrhynchuscristatusMAR54	Hepatozoon felis	MN905025	1.39E-115	0.995652174	230	0.995652174
AmblyrhynchuscristatusMAR54	Hepatozoon felis	MN905024	1.39E-115	0.995652174	230	0.995652174
AmblyrhynchuscristatusMAR54	Hepatozoon felis	MK957189	1.39E-115	0.995652174	230	0.995652174
AmblyrhynchuscristatusMAR54	Hepatozoon sp.	MK918613	1.39E-115	0.995652174	230	0.995652174
AmblyrhynchuscristatusMAR54	Hepatozoon sp.	MH924609	1.39E-115	0.995652174	230	0.995652174
AmblyrhynchuscristatusMAR54	Hepatozoon sp. BT-2018 A	MG787243	1.39E-115	0.995652174	230	0.995652174
AmblyrhynchuscristatusMAR54	Hepatozoon felis	MH656727	1.39E-115	0.995652174	230	0.995652174
AmblyrhynchuscristatusMAR54	Hepatozoon sp. BT-2018 PSA2	MG787253	1.39E-115	0.995652174	230	0.995652174
AmblyrhynchuscristatusMAR54	Hepatozoon felis	KY056823	1.39E-115	0.995652174	230	0.995652174
AmblyrhynchuscristatusMAR54	Hepatozoon felis	KY511259	1.39E-115	0.995652174	230	0.995652174
AmblyrhynchuscristatusMAR54	Hepatozoon sp.	KX776352	1.39E-115	0.995652174	230	0.995652174
AmblyrhynchuscristatusMAR54	Hepatozoon sp.	KX776351	1.39E-115	0.995652174	230	0.995652174
AmblyrhynchuscristatusMAR54	Hepatozoon sp.	KX776344	1.39E-115	0.995652174	230	0.995652174
AmblyrhynchuscristatusMAR54	Hepatozoon sp.	KX776342	1.39E-115	0.995652174	230	0.995652174
AmblyrhynchuscristatusMAR54	Hepatozoon sp.	KX776341	1.39E-115	0.995652174	230	0.995652174
AmblyrhynchuscristatusMAR54	Hepatozoon sp.	KX776339	1.39E-115	0.995652174	230	0.995652174
AmblyrhynchuscristatusMAR54	Hepatozoon sp.	KX776338	1.39E-115	0.995652174	230	0.995652174
AmblyrhynchuscristatusMAR54	Hepatozoon felis	OM462842	1.39E-115	0.995652174	230	0.995652174
AmblyrhynchuscristatusMAR54	Hepatozoon felis	OM462703	1.39E-115	0.995652174	230	0.995652174
AmblyrhynchuscristatusMAR54	Hepatozoon felis	OM462674	1.39E-115	0.995652174	230	0.995652174
AmblyrhynchuscristatusMAR54	Hepatozoon felis	OL852087	1.39E-115	0.995652174	230	0.995652174
AmblyrhynchuscristatusMAR54	Hepatozoon felis	OK036954	1.39E-115	0.995652174	230	0.995652174
AmblyrhynchuscristatusMAR54	Hepatozoon felis	OK036951	1.39E-115	0.995652174	230	0.995652174
AmblyrhynchuscristatusMAR54	Hepatozoon felis	MZ895464	1.39E-115	0.995652174	230	0.995652174
AmblyrhynchuscristatusMAR54	Hepatozoon felis	MZ476769	1.39E-115	0.995652174	230	0.995652174
AmblyrhynchuscristatusMAR54	Hepatozoon felis	MZ475990	1.39E-115	0.995652174	230	0.995652174
AmblyrhynchuscristatusMAR54	Hepatozoon felis	MZ475987	1.39E-115	0.995652174	230	0.995652174
AmblyrhynchuscristatusMAR54	Hepatozoon felis	MZ475980	1.39E-115	0.995652174	230	0.995652174
AmblyrhynchuscristatusMAR54	Hepatozoon felis	MZ475978	1.39E-115	0.995652174	230	0.995652174
AmblyrhynchuscristatusMAR54	Hepatozoon felis	MZ475977	1.39E-115	0.995652174	230	0.995652174
AmblyrhynchuscristatusMAR54	Hepatozoon cf. felis ex Hyaenidae JK-2021	MW872068	1.39E-115	0.995652174	230	0.995652174
AmblyrhynchuscristatusMAR54	Hepatozoon cf. felis ex Hyaenidae JK-2021	MW872067	1.39E-115	0.995652174	230	0.995652174
AmblyrhynchuscristatusMAR54	Hepatozoon cf. felis ex Hyaenidae JK-2021	MW872066	1.39E-115	0.995652174	230	0.995652174
AmblyrhynchuscristatusMAR54	Hepatozoon cf. felis ex Hyaenidae JK-2021	MW872064	1.39E-115	0.995652174	230	0.995652174
AmblyrhynchuscristatusMAR54	Hepatozoon cf. felis ex Hyaenidae JK-2021	MW872063	1.39E-115	0.995652174	230	0.995652174
AmblyrhynchuscristatusMAR54	Hepatozoon cf. felis ex Hyaenidae JK-2021	MW872060	1.39E-115	0.995652174	230	0.995652174
AmblyrhynchuscristatusMAR54	Hepatozoon cf. felis ex Hyaenidae JK-2021	MW872059	1.39E-115	0.995652174	230	0.995652174
AmblyrhynchuscristatusMAR54	Hepatozoon sp.	MZ412880	1.39E-115	0.995652174	230	0.995652174
AmblyrhynchuscristatusMAR54	Hepatozoon sp.	MZ412881	1.39E-115	0.995652174	230	0.995652174
AmblyrhynchuscristatusMAR54	Hepatozoon sp.	MZ412879	1.39E-115	0.995652174	230	0.995652174
AmblyrhynchuscristatusMAR54	Hepatozoon sp.	MZ208827	1.39E-115	0.995652174	230	0.995652174
AmblyrhynchuscristatusMAR54	Hepatozoon sp.	MZ208822	1.39E-115	0.995652174	230	0.995652174
AmblyrhynchuscristatusMAR54	Hepatozoon sp.	MZ208821	1.39E-115	0.995652174	230	0.995652174
AmblyrhynchuscristatusMAR54	Hepatozoon felis	MT210595	1.39E-115	0.995652174	230	0.995652174
AmblyrhynchuscristatusMAR54	Hepatozoon sp.	MN792999	2.33E-113	0.986956522	230	0.995652174
AmblyrhynchuscristatusMAR54	Hepatozoon sp.	MN792998	2.33E-113	0.986956522	230	0.995652174
AmblyrhynchuscristatusMAR54	Hepatozoon sp.	MN792997	2.33E-113	0.986956522	230	0.995652174
AmblyrhynchuscristatusMAR54	Hepatozoon sp.	MN792996	2.33E-113	0.986956522	230	0.995652174
AmblyrhynchuscristatusMAR33	Hepatozoon sp.	KX776334	3.04E-117	0.995689655	232	0.991416309
AmblyrhynchuscristatusMAR33	Hepatozoon sp. BT-2014	KJ408521	1.09E-116	0.995708155	233	0.995708155
AmblyrhynchuscristatusMAR33	Hepatozoon luiperdjie	MN793004	3.93E-116	0.991416309	233	0.995708155
AmblyrhynchuscristatusMAR33	Hepatozoon luiperdjie	MN793003	3.93E-116	0.991416309	233	0.995708155
AmblyrhynchuscristatusMAR33	Hepatozoon luiperdjie	MN793002	3.93E-116	0.991416309	233	0.995708155
AmblyrhynchuscristatusMAR33	Hepatozoon colubri	MN723844	3.93E-116	0.991416309	233	0.995708155
AmblyrhynchuscristatusMAR33	Hepatozoon felis	MN905025	3.93E-116	0.995652174	230	0.982832618
AmblyrhynchuscristatusMAR33	Hepatozoon felis	MN905024	3.93E-116	0.995652174	230	0.982832618
AmblyrhynchuscristatusMAR33	Hepatozoon felis	MK957189	3.93E-116	0.995652174	230	0.982832618
AmblyrhynchuscristatusMAR33	Hepatozoon sp.	MK621318	3.93E-116	0.991416309	233	0.995708155
AmblyrhynchuscristatusMAR33	Hepatozoon sp.	MK621317	3.93E-116	0.991416309	233	0.995708155
AmblyrhynchuscristatusMAR33	Hepatozoon sp.	MK621304	3.93E-116	0.991416309	233	0.995708155
AmblyrhynchuscristatusMAR33	Hepatozoon sp.	MK918613	3.93E-116	0.991416309	233	0.995708155
AmblyrhynchuscristatusMAR33	Hepatozoon sp.	MH924609	3.93E-116	0.991416309	233	0.995708155
AmblyrhynchuscristatusMAR33	Hepatozoon sp. BT-2018 A	MG787243	3.93E-116	0.995652174	230	0.982832618
AmblyrhynchuscristatusMAR33	Hepatozoon felis	MH656727	3.93E-116	0.995652174	230	0.982832618
AmblyrhynchuscristatusMAR33	Hepatozoon sp. BT-2018 PSA2	MG787253	3.93E-116	0.995652174	230	0.982832618
AmblyrhynchuscristatusMAR33	Hepatozoon felis	KY056823	3.93E-116	0.995652174	230	0.982832618
AmblyrhynchuscristatusMAR33	Hepatozoon felis	KY511259	3.93E-116	0.995652174	230	0.982832618
AmblyrhynchuscristatusMAR33	Hepatozoon felis	OM462842	3.93E-116	0.995652174	230	0.982832618
AmblyrhynchuscristatusMAR33	Hepatozoon felis	OM462703	3.93E-116	0.995652174	230	0.982832618
AmblyrhynchuscristatusMAR33	Hepatozoon felis	OM462674	3.93E-116	0.995652174	230	0.982832618
AmblyrhynchuscristatusMAR33	Hepatozoon felis	OL852087	3.93E-116	0.995652174	230	0.982832618
AmblyrhynchuscristatusMAR33	Hepatozoon felis	OK036954	3.93E-116	0.995652174	230	0.982832618
AmblyrhynchuscristatusMAR33	Hepatozoon felis	OK036951	3.93E-116	0.995652174	230	0.982832618
AmblyrhynchuscristatusMAR33	Hepatozoon felis	MZ895464	3.93E-116	0.995652174	230	0.982832618
AmblyrhynchuscristatusMAR33	Hepatozoon felis	MZ476769	3.93E-116	0.995652174	230	0.982832618
AmblyrhynchuscristatusMAR33	Hepatozoon felis	MZ475990	3.93E-116	0.995652174	230	0.982832618
AmblyrhynchuscristatusMAR33	Hepatozoon felis	MZ475987	3.93E-116	0.995652174	230	0.982832618
AmblyrhynchuscristatusMAR33	Hepatozoon felis	MZ475980	3.93E-116	0.995652174	230	0.982832618
AmblyrhynchuscristatusMAR33	Hepatozoon felis	MZ475978	3.93E-116	0.995652174	230	0.982832618
AmblyrhynchuscristatusMAR33	Hepatozoon felis	MZ475977	3.93E-116	0.995652174	230	0.982832618
AmblyrhynchuscristatusMAR33	Hepatozoon cf. felis ex Hyaenidae JK-2021	MW872068	3.93E-116	0.995652174	230	0.982832618
AmblyrhynchuscristatusMAR33	Hepatozoon cf. felis ex Hyaenidae JK-2021	MW872067	3.93E-116	0.995652174	230	0.982832618
AmblyrhynchuscristatusMAR33	Hepatozoon cf. felis ex Hyaenidae JK-2021	MW872066	3.93E-116	0.995652174	230	0.982832618
AmblyrhynchuscristatusMAR33	Hepatozoon cf. felis ex Hyaenidae JK-2021	MW872064	3.93E-116	0.995652174	230	0.982832618
AmblyrhynchuscristatusMAR33	Hepatozoon cf. felis ex Hyaenidae JK-2021	MW872063	3.93E-116	0.995652174	230	0.982832618
AmblyrhynchuscristatusMAR33	Hepatozoon cf. felis ex Hyaenidae JK-2021	MW872060	3.93E-116	0.995652174	230	0.982832618
AmblyrhynchuscristatusMAR33	Hepatozoon cf. felis ex Hyaenidae JK-2021	MW872059	3.93E-116	0.995652174	230	0.982832618
AmblyrhynchuscristatusMAR33	Hepatozoon sp.	MZ412880	3.93E-116	0.991416309	233	0.995708155
AmblyrhynchuscristatusMAR33	Hepatozoon sp.	MZ412881	3.93E-116	0.995652174	230	0.982832618
AmblyrhynchuscristatusMAR33	Hepatozoon sp.	MZ412879	3.93E-116	0.991416309	233	0.995708155
AmblyrhynchuscristatusMAR33	Hepatozoon sp.	MZ208827	3.93E-116	0.991416309	233	0.995708155
AmblyrhynchuscristatusMAR33	Hepatozoon sp.	MZ208822	3.93E-116	0.991416309	233	0.995708155
AmblyrhynchuscristatusMAR33	Hepatozoon sp.	MZ208821	3.93E-116	0.991416309	233	0.995708155
AmblyrhynchuscristatusMAR33	Hepatozoon felis	MT210595	3.93E-116	0.995652174	230	0.982832618
AmblyrhynchuscristatusMAR33	Hepatozoon sp.	MN792999	1.83E-114	0.982832618	233	0.995708155
AmblyrhynchuscristatusMAR33	Hepatozoon sp.	MN792998	1.83E-114	0.982832618	233	0.995708155
AmblyrhynchuscristatusMAR33	Hepatozoon sp.	MN792997	1.83E-114	0.982832618	233	0.995708155
AmblyrhynchuscristatusMAR33	Hepatozoon sp.	MN792996	1.83E-114	0.982832618	233	0.995708155
AmblyrhynchuscristatusMAR32	Hepatozoon sp.	KX776334	3.04E-117	0.995689655	232	0.991416309
AmblyrhynchuscristatusMAR32	Hepatozoon ophisauri	MN723845	3.93E-116	0.991416309	233	0.995708155
AmblyrhynchuscristatusMAR32	Hepatozoon colubri	MN723844	3.93E-116	0.991416309	233	0.995708155
AmblyrhynchuscristatusMAR32	Hepatozoon sp.	MK918613	3.93E-116	0.991416309	233	0.995708155
AmblyrhynchuscristatusMAR32	Hepatozoon sp.	MH924611	3.93E-116	0.991416309	233	0.995708155
AmblyrhynchuscristatusMAR32	Hepatozoon sp.	MH924609	3.93E-116	0.991416309	233	0.995708155
AmblyrhynchuscristatusMAR32	Hepatozoon sp.	MH924608	3.93E-116	0.991416309	233	0.995708155
AmblyrhynchuscristatusMAR32	Hepatozoon sp.	MK454903	3.93E-116	0.991416309	233	0.995708155
AmblyrhynchuscristatusMAR32	Hepatozoon sp.	MK454901	3.93E-116	0.991416309	233	0.995708155
AmblyrhynchuscristatusMAR32	Hepatozoon sp.	MK454897	3.93E-116	0.991416309	233	0.995708155
AmblyrhynchuscristatusMAR32	Hepatozoon sp.	MK454896	3.93E-116	0.991416309	233	0.995708155
AmblyrhynchuscristatusMAR32	Hepatozoon sp.	MK454894	3.93E-116	0.991416309	233	0.995708155
AmblyrhynchuscristatusMAR32	Hepatozoon sp.	MK454892	3.93E-116	0.991416309	233	0.995708155
AmblyrhynchuscristatusMAR32	Hepatozoon sp.	MH174345	3.93E-116	0.991416309	233	0.995708155
AmblyrhynchuscristatusMAR32	Hepatozoon sp.	MH111423	3.93E-116	0.991416309	233	0.995708155
AmblyrhynchuscristatusMAR32	Hepatozoon sp.	MH111420	3.93E-116	0.991416309	233	0.995708155
AmblyrhynchuscristatusMAR32	Hepatozoon sp.	MH111419	3.93E-116	0.991416309	233	0.995708155
AmblyrhynchuscristatusMAR32	Hepatozoon sp.	MH111417	3.93E-116	0.991416309	233	0.995708155
AmblyrhynchuscristatusMAR32	Hepatozoon sp.	MH111415	3.93E-116	0.991416309	233	0.995708155
AmblyrhynchuscristatusMAR32	Hepatozoon sp.	MH111412	3.93E-116	0.991416309	233	0.995708155
AmblyrhynchuscristatusMAR32	Hepatozoon sp.	MH111411	3.93E-116	0.991416309	233	0.995708155
AmblyrhynchuscristatusMAR32	Hepatozoon sp.	MH111410	3.93E-116	0.991416309	233	0.995708155
AmblyrhynchuscristatusMAR32	Hepatozoon sp.	MH111409	3.93E-116	0.991416309	233	0.995708155
AmblyrhynchuscristatusMAR32	Hepatozoon sp.	MH111408	3.93E-116	0.991416309	233	0.995708155
AmblyrhynchuscristatusMAR32	Hepatozoon sp.	MH111407	3.93E-116	0.991416309	233	0.995708155
AmblyrhynchuscristatusMAR32	Hepatozoon sp.	MH111406	3.93E-116	0.991416309	233	0.995708155
AmblyrhynchuscristatusMAR32	Hepatozoon sp.	MH111405	3.93E-116	0.991416309	233	0.995708155
AmblyrhynchuscristatusMAR32	Hepatozoon sp. DJH-2016	KU955995	3.93E-116	0.991416309	233	0.995708155
AmblyrhynchuscristatusMAR32	Hepatozoon sp.	KX453648	3.93E-116	0.991416309	233	0.995708155
AmblyrhynchuscristatusMAR32	Hepatozoon sp.	KX453646	3.93E-116	0.991416309	233	0.995708155
AmblyrhynchuscristatusMAR32	Hepatozoon sp.	OM033663	3.93E-116	0.991416309	233	0.995708155
AmblyrhynchuscristatusMAR32	Hepatozoon sp.	OM033662	3.93E-116	0.991416309	233	0.995708155
AmblyrhynchuscristatusMAR32	Hepatozoon sp.	OM033661	3.93E-116	0.991416309	233	0.995708155
AmblyrhynchuscristatusMAR32	Hepatozoon sp.	OM033660	3.93E-116	0.991416309	233	0.995708155
AmblyrhynchuscristatusMAR32	Hepatozoon ayorgbor	MZ475989	3.93E-116	0.991416309	233	0.995708155
AmblyrhynchuscristatusMAR32	Hepatozoon sp.	MZ412880	3.93E-116	0.991416309	233	0.995708155
AmblyrhynchuscristatusMAR32	Hepatozoon sp.	MZ412879	3.93E-116	0.991416309	233	0.995708155
AmblyrhynchuscristatusMAR32	Hepatozoon sp.	MZ412878	3.93E-116	0.991416309	233	0.995708155
AmblyrhynchuscristatusMAR32	Hepatozoon sp.	MT919388	3.93E-116	0.991416309	233	0.995708155
AmblyrhynchuscristatusMAR32	Hepatozoon sp.	MT919387	3.93E-116	0.991416309	233	0.995708155
AmblyrhynchuscristatusMAR32	Hepatozoon sp.	MZ208827	3.93E-116	0.991416309	233	0.995708155
AmblyrhynchuscristatusMAR32	Hepatozoon sp.	MZ208822	3.93E-116	0.991416309	233	0.995708155
AmblyrhynchuscristatusMAR32	Hepatozoon sp.	MZ208821	3.93E-116	0.991416309	233	0.995708155
AmblyrhynchuscristatusMAR32	Hepatozoon sp.	MW881034	3.93E-116	0.991416309	233	0.995708155
AmblyrhynchuscristatusMAR32	Hepatozoon sp.	MW881032	3.93E-116	0.991416309	233	0.995708155
AmblyrhynchuscristatusMAR32	Hepatozoon bashtari	MN497412	3.93E-116	0.991416309	233	0.995708155
AmblyrhynchuscristatusMAR32	Hepatozoon sp.	MW076449	3.93E-116	0.991416309	233	0.995708155
AmblyrhynchuscristatusMAR32	Hepatozoon sp.	MW076446	3.93E-116	0.991416309	233	0.995708155
AmblyrhynchuscristatusMAR32	Hepatozoon sp.	MW076445	3.93E-116	0.991416309	233	0.995708155
AmblyrhynchuscristatusMAR32	Hepatozoon sp.	MW076444	3.93E-116	0.991416309	233	0.995708155
AmblyrhynchuscristatusSFE327	Hepatozoon sp. MIG2	JQ080303	0	1	353	0.997167139
AmblyrhynchuscristatusSFE327	Hemolivia sp.	LC603340	2.04E-180	0.991501416	353	0.997167139
AmblyrhynchuscristatusSFE327	Hemolivia sp. ex Amblyomma helvolum	KX347435	7.34E-180	0.991501416	353	0.997167139
AmblyrhynchuscristatusSFE327	Hemolivia sp. ex Rhinoclemmys pulcherrima	KF992713	3.41E-178	0.988668555	353	0.997167139
AmblyrhynchuscristatusSFE327	Hemolivia stellata	MH196482	4.42E-177	0.985835694	353	0.997167139
AmblyrhynchuscristatusSFE327	Hemolivia stellata	MH196480	4.42E-177	0.985835694	353	0.997167139
AmblyrhynchuscristatusSFE327	Hemolivia stellata	MH196479	4.42E-177	0.985835694	353	0.997167139
AmblyrhynchuscristatusSFE327	Hemolivia stellata	MH196475	4.42E-177	0.985835694	353	0.997167139
AmblyrhynchuscristatusSFE327	Hemolivia stellata	KP881349	4.42E-177	0.985835694	353	0.997167139
AmblyrhynchuscristatusSFE327	Hemolivia sp.	MW514212	4.42E-177	0.985835694	353	0.997167139
AmblyrhynchuscristatusSFE327	Hemolivia sp.	LC603342	4.42E-177	0.985835694	353	0.997167139
AmblyrhynchuscristatusSFE327	Hemolivia parvula	KR069083	1.59E-176	0.985835694	353	0.997167139
AmblyrhynchuscristatusSFE327	Hemolivia parvula	KR069082	1.59E-176	0.985835694	353	0.997167139
AmblyrhynchuscristatusSFE327	Hemolivia stellata	MH196481	5.71E-176	0.983002833	353	0.997167139
AmblyrhynchuscristatusSFE327	Hemolivia mauritanica	MN463031	2.05E-175	0.983050847	354	0.997167139
AmblyrhynchuscristatusSFE327	Hemolivia mauritanica	MK918612	2.05E-175	0.983050847	354	0.997167139
AmblyrhynchuscristatusSFE327	Hemolivia mauritanica	MK918611	2.05E-175	0.983050847	354	0.997167139
AmblyrhynchuscristatusSFE327	Hemolivia mauritanica	MK918610	2.05E-175	0.983050847	354	0.997167139
AmblyrhynchuscristatusSFE327	Hemolivia mauritanica	MK918609	2.05E-175	0.983050847	354	0.997167139
AmblyrhynchuscristatusSFE327	Hemolivia mauritanica	MK918608	2.05E-175	0.983050847	354	0.997167139
AmblyrhynchuscristatusSFE327	Hemolivia stellata	MH196477	2.05E-175	0.983002833	353	0.997167139
AmblyrhynchuscristatusSFE327	Hemolivia mauritanica	MH497199	2.05E-175	0.983050847	354	0.997167139
AmblyrhynchuscristatusSFE327	Hemolivia mauritanica	MH497198	2.05E-175	0.983050847	354	0.997167139
AmblyrhynchuscristatusSFE327	Hemolivia mauritanica	MH497197	2.05E-175	0.983050847	354	0.997167139
AmblyrhynchuscristatusSFE327	Hemolivia mauritanica	MH497196	2.05E-175	0.983050847	354	0.997167139
AmblyrhynchuscristatusSFE327	Hemolivia mauritanica	MH497195	2.05E-175	0.983050847	354	0.997167139
AmblyrhynchuscristatusSFE327	Hemolivia mauritanica	MH497194	2.05E-175	0.983050847	354	0.997167139
AmblyrhynchuscristatusSFE327	Hemolivia mauritanica	MH497193	2.05E-175	0.983050847	354	0.997167139
AmblyrhynchuscristatusSFE327	Hemolivia mauritanica	MH497192	2.05E-175	0.983050847	354	0.997167139
AmblyrhynchuscristatusSFE327	Hemolivia mauritanica	MH497191	2.05E-175	0.983050847	354	0.997167139
AmblyrhynchuscristatusSFE327	Hemolivia mauritanica	KF992710	2.05E-175	0.983050847	354	0.997167139
AmblyrhynchuscristatusSFE327	Hemolivia mauritanica	KF992700	2.05E-175	0.983050847	354	0.997167139
AmblyrhynchuscristatusSFE327	Hemolivia mauritanica	KF992699	2.05E-175	0.983050847	354	0.997167139
AmblyrhynchuscristatusSFE327	Hemolivia mauritanica	MW295408	2.05E-175	0.983050847	354	0.997167139
AmblyrhynchuscristatusSFE327	Hemolivia sp. 1 DJH-2013	KC512766	2.05E-175	0.983050847	354	0.997167139
AmblyrhynchuscristatusSFE327	Hemolivia mauritanica	MW092781	2.05E-175	0.983050847	354	0.997167139
AmblyrhynchuscristatusSFE327	Hemolivia mauritanica	MW092780	2.05E-175	0.983050847	354	0.997167139
AmblyrhynchuscristatusSFE327	Hemolivia mauritanica	MW092779	2.05E-175	0.983050847	354	0.997167139
AmblyrhynchuscristatusSFE327	Hemolivia mauritanica	MW092777	2.05E-175	0.983050847	354	0.997167139
AmblyrhynchuscristatusSFE327	Hemolivia mauritanica	MW092776	2.05E-175	0.983050847	354	0.997167139
AmblyrhynchuscristatusSFE327	Hemolivia sp. ex Rhinoclemmys pulcherrima	KF992714	7.39E-175	0.983002833	353	0.997167139
AmblyrhynchuscristatusSFE327	Hemolivia sp.	MN160404	7.39E-175	0.983002833	353	0.997167139
AmblyrhynchuscristatusSFE327	Hemolivia stellata	MH196478	2.66E-174	0.980169972	353	0.997167139
AmblyrhynchuscristatusSFE327	Hemolivia mauritanica	MH497190	9.56E-174	0.980225989	354	0.997167139
AmblyrhynchuscristatusSFE327	Hemolivia mauritanica	KF992709	9.56E-174	0.980225989	354	0.997167139
AmblyrhynchuscristatusSFE327	Hemolivia mauritanica	KF992707	9.56E-174	0.980225989	354	0.997167139
AmblyrhynchuscristatusSFE327	Hemolivia mauritanica	KF992706	9.56E-174	0.980225989	354	0.997167139
AmblyrhynchuscristatusSFE327	Hemolivia mauritanica	KF992705	9.56E-174	0.980225989	354	0.997167139
AmblyrhynchuscristatusSFE327	Hemolivia mauritanica	KF992704	9.56E-174	0.980225989	354	0.997167139
AmblyrhynchuscristatusSFE327	Hemolivia mauritanica	KF992702	9.56E-174	0.980225989	354	0.997167139
ZeckeAmblyrhynchuscristatusGEN9	Hepatozoon sp.	MG456824	1.42E-115	0.987124464	233	0.995708155
ZeckeAmblyrhynchuscristatusGEN9	Hepatozoon sp.	KY684006	1.42E-115	0.987124464	233	0.995708155
ZeckeAmblyrhynchuscristatusGEN9	Hepatozoon cf. fitzsimonsi	MW514213	1.42E-115	0.987124464	233	0.995708155
ZeckeAmblyrhynchuscristatusGEN9	Hepatozoon sp. MIG1	JQ080302	1.42E-115	0.987124464	233	0.995708155
ZeckeAmblyrhynchuscristatusGEN9	Hepatozoon sp.	KX776334	5.09E-115	0.987068966	232	0.991416309
ZeckeAmblyrhynchuscristatusGEN9	Hepatozoon ophisauri	MN723845	6.58E-114	0.982832618	233	0.995708155
ZeckeAmblyrhynchuscristatusGEN9	Hepatozoon colubri	MN723844	6.58E-114	0.982832618	233	0.995708155
ZeckeAmblyrhynchuscristatusGEN9	Hepatozoon sp.	MK918613	6.58E-114	0.982832618	233	0.995708155
ZeckeAmblyrhynchuscristatusGEN9	Hepatozoon sp.	MH924611	6.58E-114	0.982832618	233	0.995708155
ZeckeAmblyrhynchuscristatusGEN9	Hepatozoon sp.	MH924609	6.58E-114	0.982832618	233	0.995708155
ZeckeAmblyrhynchuscristatusGEN9	Hepatozoon sp.	MH924608	6.58E-114	0.982832618	233	0.995708155
ZeckeAmblyrhynchuscristatusGEN9	Hepatozoon sp.	MK454903	6.58E-114	0.982832618	233	0.995708155
ZeckeAmblyrhynchuscristatusGEN9	Hepatozoon sp.	MK454901	6.58E-114	0.982832618	233	0.995708155
ZeckeAmblyrhynchuscristatusGEN9	Hepatozoon sp.	MK454897	6.58E-114	0.982832618	233	0.995708155
ZeckeAmblyrhynchuscristatusGEN9	Hepatozoon sp.	MK454896	6.58E-114	0.982832618	233	0.995708155
ZeckeAmblyrhynchuscristatusGEN9	Hepatozoon sp.	MK454894	6.58E-114	0.982832618	233	0.995708155
ZeckeAmblyrhynchuscristatusGEN9	Hepatozoon sp.	MK454892	6.58E-114	0.982832618	233	0.995708155
ZeckeAmblyrhynchuscristatusGEN9	Hepatozoon sp.	MH174345	6.58E-114	0.982832618	233	0.995708155
ZeckeAmblyrhynchuscristatusGEN9	Hepatozoon sp.	MH174343	6.58E-114	0.982832618	233	0.995708155
ZeckeAmblyrhynchuscristatusGEN9	Hepatozoon sp.	MH111423	6.58E-114	0.982832618	233	0.995708155
ZeckeAmblyrhynchuscristatusGEN9	Hepatozoon sp.	MH111420	6.58E-114	0.982832618	233	0.995708155
ZeckeAmblyrhynchuscristatusGEN9	Hepatozoon sp.	MH111419	6.58E-114	0.982832618	233	0.995708155
ZeckeAmblyrhynchuscristatusGEN9	Hepatozoon sp.	MH111417	6.58E-114	0.982832618	233	0.995708155
ZeckeAmblyrhynchuscristatusGEN9	Hepatozoon sp.	MH111415	6.58E-114	0.982832618	233	0.995708155
ZeckeAmblyrhynchuscristatusGEN9	Hepatozoon sp.	MH111412	6.58E-114	0.982832618	233	0.995708155
ZeckeAmblyrhynchuscristatusGEN9	Hepatozoon sp.	MH111411	6.58E-114	0.982832618	233	0.995708155
ZeckeAmblyrhynchuscristatusGEN9	Hepatozoon sp.	MH111410	6.58E-114	0.982832618	233	0.995708155
ZeckeAmblyrhynchuscristatusGEN9	Hepatozoon sp.	OM033663	6.58E-114	0.982832618	233	0.995708155
ZeckeAmblyrhynchuscristatusGEN9	Hepatozoon sp.	OM033662	6.58E-114	0.982832618	233	0.995708155
ZeckeAmblyrhynchuscristatusGEN9	Hepatozoon sp.	OM033661	6.58E-114	0.982832618	233	0.995708155
ZeckeAmblyrhynchuscristatusGEN9	Hepatozoon sp.	OM033660	6.58E-114	0.982832618	233	0.995708155
ZeckeAmblyrhynchuscristatusGEN9	Hepatozoon cf. fitzsimonsi	MW514214	6.58E-114	0.982832618	233	0.995708155
ZeckeAmblyrhynchuscristatusGEN9	Hepatozoon ayorgbor	MZ475989	6.58E-114	0.982832618	233	0.995708155
ZeckeAmblyrhynchuscristatusGEN9	Hepatozoon sp.	MZ412880	6.58E-114	0.982832618	233	0.995708155
ZeckeAmblyrhynchuscristatusGEN9	Hepatozoon sp.	MZ412879	6.58E-114	0.982832618	233	0.995708155
ZeckeAmblyrhynchuscristatusGEN9	Hepatozoon sp.	MZ412878	6.58E-114	0.982832618	233	0.995708155
ZeckeAmblyrhynchuscristatusGEN9	Hepatozoon sp.	MT919388	6.58E-114	0.982832618	233	0.995708155
ZeckeAmblyrhynchuscristatusGEN9	Hepatozoon sp.	MT919387	6.58E-114	0.982832618	233	0.995708155
ZeckeAmblyrhynchuscristatusGEN9	Hepatozoon sp.	MZ208827	6.58E-114	0.982832618	233	0.995708155
ZeckeAmblyrhynchuscristatusGEN9	Hepatozoon sp.	MZ208823	6.58E-114	0.982832618	233	0.995708155
ZeckeAmblyrhynchuscristatusGEN9	Hepatozoon sp.	MZ208822	6.58E-114	0.982832618	233	0.995708155
ZeckeAmblyrhynchuscristatusGEN9	Hepatozoon sp.	MZ208821	6.58E-114	0.982832618	233	0.995708155
ZeckeAmblyrhynchuscristatusGEN9	Hepatozoon sp.	MW881034	6.58E-114	0.982832618	233	0.995708155
ZeckeAmblyrhynchuscristatusGEN9	Hepatozoon sp.	MW881032	6.58E-114	0.982832618	233	0.995708155
ZeckeAmblyrhynchuscristatusGEN9	Hepatozoon bashtari	MN497412	6.58E-114	0.982832618	233	0.995708155
ZeckeAmblyrhynchuscristatusGEN9	Hepatozoon sp.	MW076449	6.58E-114	0.982832618	233	0.995708155
ZeckeAmblyrhynchuscristatusGEN9	Hepatozoon sp.	MW076446	6.58E-114	0.982832618	233	0.995708155
ZeckeAmblyrhynchuscristatusGEN9	Hepatozoon sp.	MW076445	6.58E-114	0.982832618	233	0.995708155
ZeckeAmblyrhynchuscristatusGEN9	Hepatozoon sp.	MW076444	6.58E-114	0.982832618	233	0.995708155
ZeckeAmblyrhynchuscristatusGEN9	Hepatozoon fitzsimonsi	MT704950	6.58E-114	0.982832618	233	0.995708155
AmblyrhynchuscristatusSFE328	Hepatozoon sp.	MG456824	6.54E-119	1	233	0.995708155
AmblyrhynchuscristatusSFE328	Hepatozoon sp.	KY684006	6.54E-119	1	233	0.995708155
AmblyrhynchuscristatusSFE328	Hepatozoon cf. fitzsimonsi	MW514213	6.54E-119	1	233	0.995708155
AmblyrhynchuscristatusSFE328	Hepatozoon sp. MIG1	JQ080302	6.54E-119	1	233	0.995708155
AmblyrhynchuscristatusSFE328	Hepatozoon fitzsimonsi	KR069084	3.04E-117	0.995708155	233	0.995708155
AmblyrhynchuscristatusSFE328	Hepatozoon cf. fitzsimonsi	MW514214	3.04E-117	0.995708155	233	0.995708155
AmblyrhynchuscristatusSFE328	Hepatozoon fitzsimonsi	KJ702453	3.04E-117	0.995708155	233	0.995708155
AmblyrhynchuscristatusSFE328	Hepatozoon fitzsimonsi	MT704950	3.04E-117	0.995708155	233	0.995708155
AmblyrhynchuscristatusSFE328	Hepatozoon sp.	MN340281	5.09E-115	0.99137931	232	0.991416309
AmblyrhynchuscristatusSFE328	Hepatozoon sp.	MN340280	5.09E-115	0.99137931	232	0.991416309
AmblyrhynchuscristatusSFE328	Hepatozoon sp.	MH656731	5.09E-115	0.99137931	232	0.991416309
AmblyrhynchuscristatusSFE328	Hepatozoon sp. SK1	KU597254	5.09E-115	0.99137931	232	0.991416309
AmblyrhynchuscristatusSFE328	Hepatozoon sp. SK2	KU597253	5.09E-115	0.99137931	232	0.991416309
AmblyrhynchuscristatusSFE328	Hepatozoon sp. SK1	KU597252	5.09E-115	0.99137931	232	0.991416309
AmblyrhynchuscristatusSFE328	Hepatozoon sp. 69	KT274186	5.09E-115	0.99137931	232	0.991416309
AmblyrhynchuscristatusSFE328	Hepatozoon sp. 39	KT274185	5.09E-115	0.99137931	232	0.991416309
AmblyrhynchuscristatusSFE328	Hepatozoon sp. 37	KT274183	5.09E-115	0.99137931	232	0.991416309
AmblyrhynchuscristatusSFE328	Hepatozoon sp. 58	KT274182	5.09E-115	0.99137931	232	0.991416309
AmblyrhynchuscristatusSFE328	Hepatozoon sp. 44	KT274181	5.09E-115	0.99137931	232	0.991416309
AmblyrhynchuscristatusSFE328	Hepatozoon sp. 49	KT274180	5.09E-115	0.99137931	232	0.991416309
AmblyrhynchuscristatusSFE328	Hepatozoon sp. 67	KT274179	5.09E-115	0.99137931	232	0.991416309
AmblyrhynchuscristatusSFE328	Hepatozoon erhardovae	KF418367	5.09E-115	0.99137931	232	0.991416309
AmblyrhynchuscristatusSFE328	Hepatozoon erhardovae	KF418366	5.09E-115	0.99137931	232	0.991416309
AmblyrhynchuscristatusSFE328	Hepatozoon sp. KR-2012	JX644998	5.09E-115	0.99137931	232	0.991416309
AmblyrhynchuscristatusSFE328	Hepatozoon sp. KR-2012	JX644997	5.09E-115	0.99137931	232	0.991416309
AmblyrhynchuscristatusSFE328	Hepatozoon sp. KR-2012	JX644996	5.09E-115	0.99137931	232	0.991416309
AmblyrhynchuscristatusSFE328	Hepatozoon sp. Fox-Hep3	HM212627	5.09E-115	0.99137931	232	0.991416309
AmblyrhynchuscristatusSFE328	Hepatozoon sp. dog/77/Cro	FJ497023	5.09E-115	0.99137931	232	0.991416309
AmblyrhynchuscristatusSFE328	Hepatozoon sp. BV1	AY600626	5.09E-115	0.99137931	232	0.991416309
AmblyrhynchuscristatusSFE328	Hepatozoon sp. BV2	AY600625	5.09E-115	0.99137931	232	0.991416309
AmblyrhynchuscristatusSFE328	Hepatozoon ophisauri	MN723845	6.58E-114	0.987124464	233	0.995708155
AmblyrhynchuscristatusSFE328	Hepatozoon sp.	MN340283	6.58E-114	0.987124464	233	0.995708155
AmblyrhynchuscristatusSFE328	Hepatozoon sp.	MN340278	6.58E-114	0.987124464	233	0.995708155
AmblyrhynchuscristatusSFE328	Hepatozoon sp.	MN340277	6.58E-114	0.987124464	233	0.995708155
AmblyrhynchuscristatusSFE328	Hepatozoon sp.	OM033663	6.58E-114	0.987124464	233	0.995708155
AmblyrhynchuscristatusSFE328	Hepatozoon sp.	OM033662	6.58E-114	0.987124464	233	0.995708155
AmblyrhynchuscristatusSFE328	Hepatozoon sp.	OM033661	6.58E-114	0.987124464	233	0.995708155
AmblyrhynchuscristatusSFE328	Hepatozoon sp.	OM033660	6.58E-114	0.987124464	233	0.995708155
AmblyrhynchuscristatusSFE328	Hepatozoon ayorgbor	MZ475989	6.58E-114	0.987124464	233	0.995708155
AmblyrhynchuscristatusSFE328	Hepatozoon sp.	MZ412878	6.58E-114	0.987124464	233	0.995708155
AmblyrhynchuscristatusSFE328	Hepatozoon sp.	MT919388	6.58E-114	0.987124464	233	0.995708155
AmblyrhynchuscristatusSFE328	Hepatozoon sp.	MT919387	6.58E-114	0.987124464	233	0.995708155
AmblyrhynchuscristatusSFE328	Hepatozoon sp.	MZ208823	6.58E-114	0.987124464	233	0.995708155
AmblyrhynchuscristatusSFE328	Hepatozoon sp.	MW881034	6.58E-114	0.987124464	233	0.995708155
AmblyrhynchuscristatusSFE328	Hepatozoon sp.	MW881032	6.58E-114	0.987124464	233	0.995708155
AmblyrhynchuscristatusSFE328	Hepatozoon bashtari	MN497412	6.58E-114	0.987124464	233	0.995708155
AmblyrhynchuscristatusSFE328	Hepatozoon sp.	MW076449	6.58E-114	0.987124464	233	0.995708155
AmblyrhynchuscristatusSFE328	Hepatozoon sp.	MW076446	6.58E-114	0.987124464	233	0.995708155
AmblyrhynchuscristatusSFE328	Hepatozoon sp.	MW076445	6.58E-114	0.987124464	233	0.995708155
AmblyrhynchuscristatusSFE328	Hepatozoon sp.	MW076444	6.58E-114	0.987124464	233	0.995708155
AmblyrhynchuscristatusSFE322	Hepatozoon sp.	MG456824	8.46E-118	0.995708155	233	0.995708155
AmblyrhynchuscristatusSFE322	Hepatozoon sp.	KY684006	8.46E-118	0.995708155	233	0.995708155
AmblyrhynchuscristatusSFE322	Hepatozoon cf. fitzsimonsi	MW514213	8.46E-118	0.995708155	233	0.995708155
AmblyrhynchuscristatusSFE322	Hepatozoon sp. MIG1	JQ080302	8.46E-118	0.995708155	233	0.995708155
AmblyrhynchuscristatusSFE322	Hepatozoon fitzsimonsi	KR069084	3.93E-116	0.991416309	233	0.995708155
AmblyrhynchuscristatusSFE322	Hepatozoon cf. fitzsimonsi	MW514214	3.93E-116	0.991416309	233	0.995708155
AmblyrhynchuscristatusSFE322	Hepatozoon fitzsimonsi	KJ702453	3.93E-116	0.991416309	233	0.995708155
AmblyrhynchuscristatusSFE322	Hepatozoon fitzsimonsi	MT704950	3.93E-116	0.991416309	233	0.995708155
AmblyrhynchuscristatusSFE322	Hepatozoon sp.	MN340281	1.42E-115	0.99137931	232	0.991416309
AmblyrhynchuscristatusSFE322	Hepatozoon sp.	MN340280	1.42E-115	0.99137931	232	0.991416309
AmblyrhynchuscristatusSFE322	Hepatozoon sp.	MH656731	1.42E-115	0.99137931	232	0.991416309
AmblyrhynchuscristatusSFE322	Hepatozoon sp. SK1	KU597254	1.42E-115	0.99137931	232	0.991416309
AmblyrhynchuscristatusSFE322	Hepatozoon sp. SK2	KU597253	1.42E-115	0.99137931	232	0.991416309
AmblyrhynchuscristatusSFE322	Hepatozoon sp. SK1	KU597252	1.42E-115	0.99137931	232	0.991416309
AmblyrhynchuscristatusSFE322	Hepatozoon sp. 69	KT274186	1.42E-115	0.99137931	232	0.991416309
AmblyrhynchuscristatusSFE322	Hepatozoon sp. 39	KT274185	1.42E-115	0.99137931	232	0.991416309
AmblyrhynchuscristatusSFE322	Hepatozoon sp. 37	KT274183	1.42E-115	0.99137931	232	0.991416309
AmblyrhynchuscristatusSFE322	Hepatozoon sp. 58	KT274182	1.42E-115	0.99137931	232	0.991416309
AmblyrhynchuscristatusSFE322	Hepatozoon sp. 44	KT274181	1.42E-115	0.99137931	232	0.991416309
AmblyrhynchuscristatusSFE322	Hepatozoon sp. 49	KT274180	1.42E-115	0.99137931	232	0.991416309
AmblyrhynchuscristatusSFE322	Hepatozoon sp. 67	KT274179	1.42E-115	0.99137931	232	0.991416309
AmblyrhynchuscristatusSFE322	Hepatozoon erhardovae	KF418367	1.42E-115	0.99137931	232	0.991416309
AmblyrhynchuscristatusSFE322	Hepatozoon erhardovae	KF418366	1.42E-115	0.99137931	232	0.991416309
AmblyrhynchuscristatusSFE322	Hepatozoon sp. KR-2012	JX644998	1.42E-115	0.99137931	232	0.991416309
AmblyrhynchuscristatusSFE322	Hepatozoon sp. KR-2012	JX644997	1.42E-115	0.99137931	232	0.991416309
AmblyrhynchuscristatusSFE322	Hepatozoon sp. KR-2012	JX644996	1.42E-115	0.99137931	232	0.991416309
AmblyrhynchuscristatusSFE322	Hepatozoon sp. Fox-Hep3	HM212627	1.42E-115	0.99137931	232	0.991416309
AmblyrhynchuscristatusSFE322	Hepatozoon sp. dog/77/Cro	FJ497023	1.42E-115	0.99137931	232	0.991416309
AmblyrhynchuscristatusSFE322	Hepatozoon sp. BV1	AY600626	1.42E-115	0.99137931	232	0.991416309
AmblyrhynchuscristatusSFE322	Hepatozoon sp. BV2	AY600625	1.42E-115	0.99137931	232	0.991416309
AmblyrhynchuscristatusSFE322	Hepatozoon ophisauri	MN723845	1.83E-114	0.987124464	233	0.995708155
AmblyrhynchuscristatusSFE322	Hepatozoon sp.	MN340283	1.83E-114	0.987124464	233	0.995708155
AmblyrhynchuscristatusSFE322	Hepatozoon sp.	MN340278	1.83E-114	0.987124464	233	0.995708155
AmblyrhynchuscristatusSFE322	Hepatozoon sp.	MN340277	1.83E-114	0.987124464	233	0.995708155
AmblyrhynchuscristatusSFE322	Hepatozoon sp.	OM033663	1.83E-114	0.987124464	233	0.995708155
AmblyrhynchuscristatusSFE322	Hepatozoon sp.	OM033662	1.83E-114	0.987124464	233	0.995708155
AmblyrhynchuscristatusSFE322	Hepatozoon sp.	OM033661	1.83E-114	0.987124464	233	0.995708155
AmblyrhynchuscristatusSFE322	Hepatozoon sp.	OM033660	1.83E-114	0.987124464	233	0.995708155
AmblyrhynchuscristatusSFE322	Hepatozoon ayorgbor	MZ475989	1.83E-114	0.987124464	233	0.995708155
AmblyrhynchuscristatusSFE322	Hepatozoon sp.	MZ412878	1.83E-114	0.987124464	233	0.995708155
AmblyrhynchuscristatusSFE322	Hepatozoon sp.	MT919388	1.83E-114	0.987124464	233	0.995708155
AmblyrhynchuscristatusSFE322	Hepatozoon sp.	MT919387	1.83E-114	0.987124464	233	0.995708155
AmblyrhynchuscristatusSFE322	Hepatozoon sp.	MZ208823	1.83E-114	0.987124464	233	0.995708155
AmblyrhynchuscristatusSFE322	Hepatozoon sp.	MW881034	1.83E-114	0.987124464	233	0.995708155
AmblyrhynchuscristatusSFE322	Hepatozoon sp.	MW881032	1.83E-114	0.987124464	233	0.995708155
AmblyrhynchuscristatusSFE322	Hepatozoon bashtari	MN497412	1.83E-114	0.987124464	233	0.995708155
AmblyrhynchuscristatusSFE322	Hepatozoon sp.	MW076449	1.83E-114	0.987124464	233	0.995708155
AmblyrhynchuscristatusSFE322	Hepatozoon sp.	MW076446	1.83E-114	0.987124464	233	0.995708155
AmblyrhynchuscristatusSFE322	Hepatozoon sp.	MW076445	1.83E-114	0.987124464	233	0.995708155
AmblyrhynchuscristatusSFE322	Hepatozoon sp.	MW076444	1.83E-114	0.987124464	233	0.995708155
AmblyrhynchuscristatusFDA355	Hepatozoon sp. MIG1	JQ080302	0	1	354	0.997175141
AmblyrhynchuscristatusFDA355	Hepatozoon sp.	MG456824	0	0.991549296	355	0.997175141
AmblyrhynchuscristatusFDA355	Hepatozoon cf. fitzsimonsi	MW514213	0	0.991549296	355	0.997175141
AmblyrhynchuscristatusFDA355	Hepatozoon fitzsimonsi	KR069084	2.65E-179	0.988732394	355	0.997175141
AmblyrhynchuscristatusFDA355	Hepatozoon cf. fitzsimonsi	MW514214	2.65E-179	0.988732394	355	0.997175141
AmblyrhynchuscristatusFDA355	Hepatozoon fitzsimonsi	KJ702453	2.65E-179	0.988732394	355	0.997175141
AmblyrhynchuscristatusFDA355	Hepatozoon fitzsimonsi	MT704950	2.65E-179	0.988732394	355	0.997175141
AmblyrhynchuscristatusFDA355	Hepatozoon colubri	MN723844	1.24E-172	0.977464789	355	0.997175141
AmblyrhynchuscristatusFDA355	Hepatozoon ophisauri	MN723845	5.77E-171	0.974647887	355	0.997175141
AmblyrhynchuscristatusFDA355	Hepatozoon sp.	MN340283	5.77E-171	0.974647887	355	0.997175141
AmblyrhynchuscristatusFDA355	Hepatozoon sp.	MN340278	5.77E-171	0.974647887	355	0.997175141
AmblyrhynchuscristatusFDA355	Hepatozoon sp.	MN340277	5.77E-171	0.974647887	355	0.997175141
AmblyrhynchuscristatusFDA355	Hepatozoon sp.	MN340276	5.77E-171	0.974647887	355	0.997175141
AmblyrhynchuscristatusFDA355	Hepatozoon sp.	MH924608	5.77E-171	0.974647887	355	0.997175141
AmblyrhynchuscristatusFDA355	Hepatozoon sp.	MH174343	5.77E-171	0.974647887	355	0.997175141
AmblyrhynchuscristatusFDA355	Hepatozoon sp.	KX387860	5.77E-171	0.974647887	355	0.997175141
AmblyrhynchuscristatusFDA355	Hepatozoon sp.	KX453646	5.77E-171	0.974647887	355	0.997175141
AmblyrhynchuscristatusFDA355	Hepatozoon sp.	KX453645	5.77E-171	0.974647887	355	0.997175141
AmblyrhynchuscristatusFDA355	Hepatozoon sp.	KX453641	5.77E-171	0.974647887	355	0.997175141
AmblyrhynchuscristatusFDA355	Hepatozoon sp.	KX453636	5.77E-171	0.974647887	355	0.997175141
AmblyrhynchuscristatusFDA355	Hepatozoon sp.	KX453635	5.77E-171	0.974647887	355	0.997175141
AmblyrhynchuscristatusFDA355	Hepatozoon sp.	KX453633	5.77E-171	0.974647887	355	0.997175141
AmblyrhynchuscristatusFDA355	Hepatozoon sp.	KX453630	5.77E-171	0.974647887	355	0.997175141
AmblyrhynchuscristatusFDA355	Hepatozoon sp.	KX453629	5.77E-171	0.974647887	355	0.997175141
AmblyrhynchuscristatusFDA355	Hepatozoon sp.	KX453597	5.77E-171	0.974647887	355	0.997175141
AmblyrhynchuscristatusFDA355	Hepatozoon sp.	KX453559	5.77E-171	0.974647887	355	0.997175141
AmblyrhynchuscristatusFDA355	Hepatozoon sp. BT-2016 clade A	KU680460	5.77E-171	0.974647887	355	0.997175141
AmblyrhynchuscristatusFDA355	Hepatozoon sp. BT-2016 clade A	KU680459	5.77E-171	0.974647887	355	0.997175141
AmblyrhynchuscristatusFDA355	Hepatozoon sp. BT-2016 clade A	KU680446	5.77E-171	0.974647887	355	0.997175141
AmblyrhynchuscristatusFDA355	Hepatozoon sp. BT-2016 clade A	KU680443	5.77E-171	0.974647887	355	0.997175141
AmblyrhynchuscristatusFDA355	Hepatozoon sp. BT-2016 clade A	KU680426	5.77E-171	0.974647887	355	0.997175141
AmblyrhynchuscristatusFDA355	Hepatozoon sp. DJH-2015a	KR653313	5.77E-171	0.974647887	355	0.997175141
AmblyrhynchuscristatusFDA355	Hepatozoon sp. DJH-2015a	KR653312	5.77E-171	0.974647887	355	0.997175141
AmblyrhynchuscristatusFDA355	Hepatozoon sp. JPM-2014c	KM234647	5.77E-171	0.974647887	355	0.997175141
AmblyrhynchuscristatusFDA355	Hepatozoon sp. JPM-2014	KJ499479	5.77E-171	0.974647887	355	0.997175141
AmblyrhynchuscristatusFDA355	Hepatozoon sp. BT-2014	KJ408513	5.77E-171	0.974647887	355	0.997175141
AmblyrhynchuscristatusFDA355	Hepatozoon sp. BT-2014	KJ408511	5.77E-171	0.974647887	355	0.997175141
AmblyrhynchuscristatusFDA355	Hepatozoon sp. YLW-2014	KF939627	5.77E-171	0.974647887	355	0.997175141
AmblyrhynchuscristatusFDA355	Hepatozoon sp. YLW-2014	KF939625	5.77E-171	0.974647887	355	0.997175141
AmblyrhynchuscristatusFDA355	Hepatozoon sp. YLW-2014	KF939624	5.77E-171	0.974647887	355	0.997175141
AmblyrhynchuscristatusFDA355	Hepatozoon sp. YLW-2014	KF939623	5.77E-171	0.974647887	355	0.997175141
AmblyrhynchuscristatusFDA355	Hepatozoon sp. YLW-2014	KF939621	5.77E-171	0.974647887	355	0.997175141
AmblyrhynchuscristatusFDA355	Hepatozoon sp. YLW-2014	KF939620	5.77E-171	0.974647887	355	0.997175141
AmblyrhynchuscristatusFDA355	Hepatozoon sp. 1 PL-2013	KF524356	5.77E-171	0.974647887	355	0.997175141
AmblyrhynchuscristatusFDA355	Hepatozoon sp.	MZ412878	5.77E-171	0.974647887	355	0.997175141
AmblyrhynchuscristatusFDA355	Hepatozoon sp. DB2231	KC696569	5.77E-171	0.974647887	355	0.997175141
AmblyrhynchuscristatusFDA355	Hepatozoon sp. DB2214	KC696566	5.77E-171	0.974647887	355	0.997175141
AmblyrhynchuscristatusFDA355	Hepatozoon bashtari	MN497412	5.77E-171	0.974647887	355	0.997175141
AmblyrhynchuscristatusFDA355	Hepatozoon sp.	MW076449	5.77E-171	0.974647887	355	0.997175141
AmblyrhynchuscristatusFDA355	Hepatozoon sp.	MW076445	5.77E-171	0.974647887	355	0.997175141
AmblyrhynchuscristatusPIN82	Hepatozoon sp. MIG1	JQ080302	0	1	354	0.997175141
AmblyrhynchuscristatusPIN82	Hepatozoon sp.	MG456824	0	0.991549296	355	0.997175141
AmblyrhynchuscristatusPIN82	Hepatozoon cf. fitzsimonsi	MW514213	0	0.991549296	355	0.997175141
AmblyrhynchuscristatusPIN82	Hepatozoon fitzsimonsi	KR069084	2.65E-179	0.988732394	355	0.997175141
AmblyrhynchuscristatusPIN82	Hepatozoon cf. fitzsimonsi	MW514214	2.65E-179	0.988732394	355	0.997175141
AmblyrhynchuscristatusPIN82	Hepatozoon fitzsimonsi	KJ702453	2.65E-179	0.988732394	355	0.997175141
AmblyrhynchuscristatusPIN82	Hepatozoon fitzsimonsi	MT704950	2.65E-179	0.988732394	355	0.997175141
AmblyrhynchuscristatusPIN82	Hepatozoon colubri	MN723844	1.24E-172	0.977464789	355	0.997175141
AmblyrhynchuscristatusPIN82	Hepatozoon ophisauri	MN723845	5.77E-171	0.974647887	355	0.997175141
AmblyrhynchuscristatusPIN82	Hepatozoon sp.	MN340283	5.77E-171	0.974647887	355	0.997175141
AmblyrhynchuscristatusPIN82	Hepatozoon sp.	MN340278	5.77E-171	0.974647887	355	0.997175141
AmblyrhynchuscristatusPIN82	Hepatozoon sp.	MN340277	5.77E-171	0.974647887	355	0.997175141
AmblyrhynchuscristatusPIN82	Hepatozoon sp.	MN340276	5.77E-171	0.974647887	355	0.997175141
AmblyrhynchuscristatusPIN82	Hepatozoon sp.	MH924608	5.77E-171	0.974647887	355	0.997175141
AmblyrhynchuscristatusPIN82	Hepatozoon sp.	MH174343	5.77E-171	0.974647887	355	0.997175141
AmblyrhynchuscristatusPIN82	Hepatozoon sp.	KX387860	5.77E-171	0.974647887	355	0.997175141
AmblyrhynchuscristatusPIN82	Hepatozoon sp.	KX453646	5.77E-171	0.974647887	355	0.997175141
AmblyrhynchuscristatusPIN82	Hepatozoon sp.	KX453645	5.77E-171	0.974647887	355	0.997175141
AmblyrhynchuscristatusPIN82	Hepatozoon sp.	KX453641	5.77E-171	0.974647887	355	0.997175141
AmblyrhynchuscristatusPIN82	Hepatozoon sp.	KX453636	5.77E-171	0.974647887	355	0.997175141
AmblyrhynchuscristatusPIN82	Hepatozoon sp.	KX453635	5.77E-171	0.974647887	355	0.997175141
AmblyrhynchuscristatusPIN82	Hepatozoon sp.	KX453633	5.77E-171	0.974647887	355	0.997175141
AmblyrhynchuscristatusPIN82	Hepatozoon sp.	KX453630	5.77E-171	0.974647887	355	0.997175141
AmblyrhynchuscristatusPIN82	Hepatozoon sp.	KX453629	5.77E-171	0.974647887	355	0.997175141
AmblyrhynchuscristatusPIN82	Hepatozoon sp.	KX453597	5.77E-171	0.974647887	355	0.997175141
AmblyrhynchuscristatusPIN82	Hepatozoon sp.	KX453559	5.77E-171	0.974647887	355	0.997175141
AmblyrhynchuscristatusPIN82	Hepatozoon sp. BT-2016 clade A	KU680460	5.77E-171	0.974647887	355	0.997175141
AmblyrhynchuscristatusPIN82	Hepatozoon sp. BT-2016 clade A	KU680459	5.77E-171	0.974647887	355	0.997175141
AmblyrhynchuscristatusPIN82	Hepatozoon sp. BT-2016 clade A	KU680446	5.77E-171	0.974647887	355	0.997175141
AmblyrhynchuscristatusPIN82	Hepatozoon sp. BT-2016 clade A	KU680443	5.77E-171	0.974647887	355	0.997175141
AmblyrhynchuscristatusPIN82	Hepatozoon sp. BT-2016 clade A	KU680426	5.77E-171	0.974647887	355	0.997175141
AmblyrhynchuscristatusPIN82	Hepatozoon sp. DJH-2015a	KR653313	5.77E-171	0.974647887	355	0.997175141
AmblyrhynchuscristatusPIN82	Hepatozoon sp. DJH-2015a	KR653312	5.77E-171	0.974647887	355	0.997175141
AmblyrhynchuscristatusPIN82	Hepatozoon sp. JPM-2014c	KM234647	5.77E-171	0.974647887	355	0.997175141
AmblyrhynchuscristatusPIN82	Hepatozoon sp. JPM-2014	KJ499479	5.77E-171	0.974647887	355	0.997175141
AmblyrhynchuscristatusPIN82	Hepatozoon sp. BT-2014	KJ408513	5.77E-171	0.974647887	355	0.997175141
AmblyrhynchuscristatusPIN82	Hepatozoon sp. BT-2014	KJ408511	5.77E-171	0.974647887	355	0.997175141
AmblyrhynchuscristatusPIN82	Hepatozoon sp. YLW-2014	KF939627	5.77E-171	0.974647887	355	0.997175141
AmblyrhynchuscristatusPIN82	Hepatozoon sp. YLW-2014	KF939625	5.77E-171	0.974647887	355	0.997175141
AmblyrhynchuscristatusPIN82	Hepatozoon sp. YLW-2014	KF939624	5.77E-171	0.974647887	355	0.997175141
AmblyrhynchuscristatusPIN82	Hepatozoon sp. YLW-2014	KF939623	5.77E-171	0.974647887	355	0.997175141
AmblyrhynchuscristatusPIN82	Hepatozoon sp. YLW-2014	KF939621	5.77E-171	0.974647887	355	0.997175141
AmblyrhynchuscristatusPIN82	Hepatozoon sp. YLW-2014	KF939620	5.77E-171	0.974647887	355	0.997175141
AmblyrhynchuscristatusPIN82	Hepatozoon sp. 1 PL-2013	KF524356	5.77E-171	0.974647887	355	0.997175141
AmblyrhynchuscristatusPIN82	Hepatozoon sp.	MZ412878	5.77E-171	0.974647887	355	0.997175141
AmblyrhynchuscristatusPIN82	Hepatozoon sp. DB2231	KC696569	5.77E-171	0.974647887	355	0.997175141
AmblyrhynchuscristatusPIN82	Hepatozoon sp. DB2214	KC696566	5.77E-171	0.974647887	355	0.997175141
AmblyrhynchuscristatusPIN82	Hepatozoon bashtari	MN497412	5.77E-171	0.974647887	355	0.997175141
AmblyrhynchuscristatusPIN82	Hepatozoon sp.	MW076449	5.77E-171	0.974647887	355	0.997175141
AmblyrhynchuscristatusPIN82	Hepatozoon sp.	MW076445	5.77E-171	0.974647887	355	0.997175141
AmblyrhynchuscristatusPIN83	Hepatozoon sp. MIG1	JQ080302	0	1	354	0.997175141
AmblyrhynchuscristatusPIN83	Hepatozoon sp.	MG456824	0	0.991549296	355	0.997175141
AmblyrhynchuscristatusPIN83	Hepatozoon cf. fitzsimonsi	MW514213	0	0.991549296	355	0.997175141
AmblyrhynchuscristatusPIN83	Hepatozoon fitzsimonsi	KR069084	2.65E-179	0.988732394	355	0.997175141
AmblyrhynchuscristatusPIN83	Hepatozoon cf. fitzsimonsi	MW514214	2.65E-179	0.988732394	355	0.997175141
AmblyrhynchuscristatusPIN83	Hepatozoon fitzsimonsi	KJ702453	2.65E-179	0.988732394	355	0.997175141
AmblyrhynchuscristatusPIN83	Hepatozoon fitzsimonsi	MT704950	2.65E-179	0.988732394	355	0.997175141
AmblyrhynchuscristatusPIN83	Hepatozoon colubri	MN723844	1.24E-172	0.977464789	355	0.997175141
AmblyrhynchuscristatusPIN83	Hepatozoon ophisauri	MN723845	5.77E-171	0.974647887	355	0.997175141
AmblyrhynchuscristatusPIN83	Hepatozoon sp.	MN340283	5.77E-171	0.974647887	355	0.997175141
AmblyrhynchuscristatusPIN83	Hepatozoon sp.	MN340278	5.77E-171	0.974647887	355	0.997175141
AmblyrhynchuscristatusPIN83	Hepatozoon sp.	MN340277	5.77E-171	0.974647887	355	0.997175141
AmblyrhynchuscristatusPIN83	Hepatozoon sp.	MN340276	5.77E-171	0.974647887	355	0.997175141
AmblyrhynchuscristatusPIN83	Hepatozoon sp.	MH924608	5.77E-171	0.974647887	355	0.997175141
AmblyrhynchuscristatusPIN83	Hepatozoon sp.	MH174343	5.77E-171	0.974647887	355	0.997175141
AmblyrhynchuscristatusPIN83	Hepatozoon sp.	KX387860	5.77E-171	0.974647887	355	0.997175141
AmblyrhynchuscristatusPIN83	Hepatozoon sp.	KX453646	5.77E-171	0.974647887	355	0.997175141
AmblyrhynchuscristatusPIN83	Hepatozoon sp.	KX453645	5.77E-171	0.974647887	355	0.997175141
AmblyrhynchuscristatusPIN83	Hepatozoon sp.	KX453641	5.77E-171	0.974647887	355	0.997175141
AmblyrhynchuscristatusPIN83	Hepatozoon sp.	KX453636	5.77E-171	0.974647887	355	0.997175141
AmblyrhynchuscristatusPIN83	Hepatozoon sp.	KX453635	5.77E-171	0.974647887	355	0.997175141
AmblyrhynchuscristatusPIN83	Hepatozoon sp.	KX453633	5.77E-171	0.974647887	355	0.997175141
AmblyrhynchuscristatusPIN83	Hepatozoon sp.	KX453630	5.77E-171	0.974647887	355	0.997175141
AmblyrhynchuscristatusPIN83	Hepatozoon sp.	KX453629	5.77E-171	0.974647887	355	0.997175141
AmblyrhynchuscristatusPIN83	Hepatozoon sp.	KX453597	5.77E-171	0.974647887	355	0.997175141
AmblyrhynchuscristatusPIN83	Hepatozoon sp.	KX453559	5.77E-171	0.974647887	355	0.997175141
AmblyrhynchuscristatusPIN83	Hepatozoon sp. BT-2016 clade A	KU680460	5.77E-171	0.974647887	355	0.997175141
AmblyrhynchuscristatusPIN83	Hepatozoon sp. BT-2016 clade A	KU680459	5.77E-171	0.974647887	355	0.997175141
AmblyrhynchuscristatusPIN83	Hepatozoon sp. BT-2016 clade A	KU680446	5.77E-171	0.974647887	355	0.997175141
AmblyrhynchuscristatusPIN83	Hepatozoon sp. BT-2016 clade A	KU680443	5.77E-171	0.974647887	355	0.997175141
AmblyrhynchuscristatusPIN83	Hepatozoon sp. BT-2016 clade A	KU680426	5.77E-171	0.974647887	355	0.997175141
AmblyrhynchuscristatusPIN83	Hepatozoon sp. DJH-2015a	KR653313	5.77E-171	0.974647887	355	0.997175141
AmblyrhynchuscristatusPIN83	Hepatozoon sp. DJH-2015a	KR653312	5.77E-171	0.974647887	355	0.997175141
AmblyrhynchuscristatusPIN83	Hepatozoon sp. JPM-2014c	KM234647	5.77E-171	0.974647887	355	0.997175141
AmblyrhynchuscristatusPIN83	Hepatozoon sp. JPM-2014	KJ499479	5.77E-171	0.974647887	355	0.997175141
AmblyrhynchuscristatusPIN83	Hepatozoon sp. BT-2014	KJ408513	5.77E-171	0.974647887	355	0.997175141
AmblyrhynchuscristatusPIN83	Hepatozoon sp. BT-2014	KJ408511	5.77E-171	0.974647887	355	0.997175141
AmblyrhynchuscristatusPIN83	Hepatozoon sp. YLW-2014	KF939627	5.77E-171	0.974647887	355	0.997175141
AmblyrhynchuscristatusPIN83	Hepatozoon sp. YLW-2014	KF939625	5.77E-171	0.974647887	355	0.997175141
AmblyrhynchuscristatusPIN83	Hepatozoon sp. YLW-2014	KF939624	5.77E-171	0.974647887	355	0.997175141
AmblyrhynchuscristatusPIN83	Hepatozoon sp. YLW-2014	KF939623	5.77E-171	0.974647887	355	0.997175141
AmblyrhynchuscristatusPIN83	Hepatozoon sp. YLW-2014	KF939621	5.77E-171	0.974647887	355	0.997175141
AmblyrhynchuscristatusPIN83	Hepatozoon sp. YLW-2014	KF939620	5.77E-171	0.974647887	355	0.997175141
AmblyrhynchuscristatusPIN83	Hepatozoon sp. 1 PL-2013	KF524356	5.77E-171	0.974647887	355	0.997175141
AmblyrhynchuscristatusPIN83	Hepatozoon sp.	MZ412878	5.77E-171	0.974647887	355	0.997175141
AmblyrhynchuscristatusPIN83	Hepatozoon sp. DB2231	KC696569	5.77E-171	0.974647887	355	0.997175141
AmblyrhynchuscristatusPIN83	Hepatozoon sp. DB2214	KC696566	5.77E-171	0.974647887	355	0.997175141
AmblyrhynchuscristatusPIN83	Hepatozoon bashtari	MN497412	5.77E-171	0.974647887	355	0.997175141
AmblyrhynchuscristatusPIN83	Hepatozoon sp.	MW076449	5.77E-171	0.974647887	355	0.997175141
AmblyrhynchuscristatusPIN83	Hepatozoon sp.	MW076445	5.77E-171	0.974647887	355	0.997175141
AmblyrhynchuscristatusMAR52	Hepatozoon sp. MIG1	JQ080302	0	1	354	0.997175141
AmblyrhynchuscristatusMAR52	Hepatozoon sp.	MG456824	0	0.991549296	355	0.997175141
AmblyrhynchuscristatusMAR52	Hepatozoon cf. fitzsimonsi	MW514213	0	0.991549296	355	0.997175141
AmblyrhynchuscristatusMAR52	Hepatozoon fitzsimonsi	KR069084	2.65E-179	0.988732394	355	0.997175141
AmblyrhynchuscristatusMAR52	Hepatozoon cf. fitzsimonsi	MW514214	2.65E-179	0.988732394	355	0.997175141
AmblyrhynchuscristatusMAR52	Hepatozoon fitzsimonsi	KJ702453	2.65E-179	0.988732394	355	0.997175141
AmblyrhynchuscristatusMAR52	Hepatozoon fitzsimonsi	MT704950	2.65E-179	0.988732394	355	0.997175141
AmblyrhynchuscristatusMAR52	Hepatozoon colubri	MN723844	1.24E-172	0.977464789	355	0.997175141
AmblyrhynchuscristatusMAR52	Hepatozoon ophisauri	MN723845	5.77E-171	0.974647887	355	0.997175141
AmblyrhynchuscristatusMAR52	Hepatozoon sp.	MN340283	5.77E-171	0.974647887	355	0.997175141
AmblyrhynchuscristatusMAR52	Hepatozoon sp.	MN340278	5.77E-171	0.974647887	355	0.997175141
AmblyrhynchuscristatusMAR52	Hepatozoon sp.	MN340277	5.77E-171	0.974647887	355	0.997175141
AmblyrhynchuscristatusMAR52	Hepatozoon sp.	MN340276	5.77E-171	0.974647887	355	0.997175141
AmblyrhynchuscristatusMAR52	Hepatozoon sp.	MH924608	5.77E-171	0.974647887	355	0.997175141
AmblyrhynchuscristatusMAR52	Hepatozoon sp.	MH174343	5.77E-171	0.974647887	355	0.997175141
AmblyrhynchuscristatusMAR52	Hepatozoon sp.	KX387860	5.77E-171	0.974647887	355	0.997175141
AmblyrhynchuscristatusMAR52	Hepatozoon sp.	KX453646	5.77E-171	0.974647887	355	0.997175141
AmblyrhynchuscristatusMAR52	Hepatozoon sp.	KX453645	5.77E-171	0.974647887	355	0.997175141
AmblyrhynchuscristatusMAR52	Hepatozoon sp.	KX453641	5.77E-171	0.974647887	355	0.997175141
AmblyrhynchuscristatusMAR52	Hepatozoon sp.	KX453636	5.77E-171	0.974647887	355	0.997175141
AmblyrhynchuscristatusMAR52	Hepatozoon sp.	KX453635	5.77E-171	0.974647887	355	0.997175141
AmblyrhynchuscristatusMAR52	Hepatozoon sp.	KX453633	5.77E-171	0.974647887	355	0.997175141
AmblyrhynchuscristatusMAR52	Hepatozoon sp.	KX453630	5.77E-171	0.974647887	355	0.997175141
AmblyrhynchuscristatusMAR52	Hepatozoon sp.	KX453629	5.77E-171	0.974647887	355	0.997175141
AmblyrhynchuscristatusMAR52	Hepatozoon sp.	KX453597	5.77E-171	0.974647887	355	0.997175141
AmblyrhynchuscristatusMAR52	Hepatozoon sp.	KX453559	5.77E-171	0.974647887	355	0.997175141
AmblyrhynchuscristatusMAR52	Hepatozoon sp. BT-2016 clade A	KU680460	5.77E-171	0.974647887	355	0.997175141
AmblyrhynchuscristatusMAR52	Hepatozoon sp. BT-2016 clade A	KU680459	5.77E-171	0.974647887	355	0.997175141
AmblyrhynchuscristatusMAR52	Hepatozoon sp. BT-2016 clade A	KU680446	5.77E-171	0.974647887	355	0.997175141
AmblyrhynchuscristatusMAR52	Hepatozoon sp. BT-2016 clade A	KU680443	5.77E-171	0.974647887	355	0.997175141
AmblyrhynchuscristatusMAR52	Hepatozoon sp. BT-2016 clade A	KU680426	5.77E-171	0.974647887	355	0.997175141
AmblyrhynchuscristatusMAR52	Hepatozoon sp. DJH-2015a	KR653313	5.77E-171	0.974647887	355	0.997175141
AmblyrhynchuscristatusMAR52	Hepatozoon sp. DJH-2015a	KR653312	5.77E-171	0.974647887	355	0.997175141
AmblyrhynchuscristatusMAR52	Hepatozoon sp. JPM-2014c	KM234647	5.77E-171	0.974647887	355	0.997175141
AmblyrhynchuscristatusMAR52	Hepatozoon sp. JPM-2014	KJ499479	5.77E-171	0.974647887	355	0.997175141
AmblyrhynchuscristatusMAR52	Hepatozoon sp. BT-2014	KJ408513	5.77E-171	0.974647887	355	0.997175141
AmblyrhynchuscristatusMAR52	Hepatozoon sp. BT-2014	KJ408511	5.77E-171	0.974647887	355	0.997175141
AmblyrhynchuscristatusMAR52	Hepatozoon sp. YLW-2014	KF939627	5.77E-171	0.974647887	355	0.997175141
AmblyrhynchuscristatusMAR52	Hepatozoon sp. YLW-2014	KF939625	5.77E-171	0.974647887	355	0.997175141
AmblyrhynchuscristatusMAR52	Hepatozoon sp. YLW-2014	KF939624	5.77E-171	0.974647887	355	0.997175141
AmblyrhynchuscristatusMAR52	Hepatozoon sp. YLW-2014	KF939623	5.77E-171	0.974647887	355	0.997175141
AmblyrhynchuscristatusMAR52	Hepatozoon sp. YLW-2014	KF939621	5.77E-171	0.974647887	355	0.997175141
AmblyrhynchuscristatusMAR52	Hepatozoon sp. YLW-2014	KF939620	5.77E-171	0.974647887	355	0.997175141
AmblyrhynchuscristatusMAR52	Hepatozoon sp. 1 PL-2013	KF524356	5.77E-171	0.974647887	355	0.997175141
AmblyrhynchuscristatusMAR52	Hepatozoon sp.	MZ412878	5.77E-171	0.974647887	355	0.997175141
AmblyrhynchuscristatusMAR52	Hepatozoon sp. DB2231	KC696569	5.77E-171	0.974647887	355	0.997175141
AmblyrhynchuscristatusMAR52	Hepatozoon sp. DB2214	KC696566	5.77E-171	0.974647887	355	0.997175141
AmblyrhynchuscristatusMAR52	Hepatozoon bashtari	MN497412	5.77E-171	0.974647887	355	0.997175141
AmblyrhynchuscristatusMAR52	Hepatozoon sp.	MW076449	5.77E-171	0.974647887	355	0.997175141
AmblyrhynchuscristatusMAR52	Hepatozoon sp.	MW076445	5.77E-171	0.974647887	355	0.997175141
AmblyrhynchuscristatusMAR58	Hepatozoon sp. MIG1	JQ080302	0	1	354	0.997175141
AmblyrhynchuscristatusMAR58	Hepatozoon sp.	MG456824	0	0.991549296	355	0.997175141
AmblyrhynchuscristatusMAR58	Hepatozoon cf. fitzsimonsi	MW514213	0	0.991549296	355	0.997175141
AmblyrhynchuscristatusMAR58	Hepatozoon fitzsimonsi	KR069084	2.65E-179	0.988732394	355	0.997175141
AmblyrhynchuscristatusMAR58	Hepatozoon cf. fitzsimonsi	MW514214	2.65E-179	0.988732394	355	0.997175141
AmblyrhynchuscristatusMAR58	Hepatozoon fitzsimonsi	KJ702453	2.65E-179	0.988732394	355	0.997175141
AmblyrhynchuscristatusMAR58	Hepatozoon fitzsimonsi	MT704950	2.65E-179	0.988732394	355	0.997175141
AmblyrhynchuscristatusMAR58	Hepatozoon colubri	MN723844	1.24E-172	0.977464789	355	0.997175141
AmblyrhynchuscristatusMAR58	Hepatozoon ophisauri	MN723845	5.77E-171	0.974647887	355	0.997175141
AmblyrhynchuscristatusMAR58	Hepatozoon sp.	MN340283	5.77E-171	0.974647887	355	0.997175141
AmblyrhynchuscristatusMAR58	Hepatozoon sp.	MN340278	5.77E-171	0.974647887	355	0.997175141
AmblyrhynchuscristatusMAR58	Hepatozoon sp.	MN340277	5.77E-171	0.974647887	355	0.997175141
AmblyrhynchuscristatusMAR58	Hepatozoon sp.	MN340276	5.77E-171	0.974647887	355	0.997175141
AmblyrhynchuscristatusMAR58	Hepatozoon sp.	MH924608	5.77E-171	0.974647887	355	0.997175141
AmblyrhynchuscristatusMAR58	Hepatozoon sp.	MH174343	5.77E-171	0.974647887	355	0.997175141
AmblyrhynchuscristatusMAR58	Hepatozoon sp.	KX387860	5.77E-171	0.974647887	355	0.997175141
AmblyrhynchuscristatusMAR58	Hepatozoon sp.	KX453646	5.77E-171	0.974647887	355	0.997175141
AmblyrhynchuscristatusMAR58	Hepatozoon sp.	KX453645	5.77E-171	0.974647887	355	0.997175141
AmblyrhynchuscristatusMAR58	Hepatozoon sp.	KX453641	5.77E-171	0.974647887	355	0.997175141
AmblyrhynchuscristatusMAR58	Hepatozoon sp.	KX453636	5.77E-171	0.974647887	355	0.997175141
AmblyrhynchuscristatusMAR58	Hepatozoon sp.	KX453635	5.77E-171	0.974647887	355	0.997175141
AmblyrhynchuscristatusMAR58	Hepatozoon sp.	KX453633	5.77E-171	0.974647887	355	0.997175141
AmblyrhynchuscristatusMAR58	Hepatozoon sp.	KX453630	5.77E-171	0.974647887	355	0.997175141
AmblyrhynchuscristatusMAR58	Hepatozoon sp.	KX453629	5.77E-171	0.974647887	355	0.997175141
AmblyrhynchuscristatusMAR58	Hepatozoon sp.	KX453597	5.77E-171	0.974647887	355	0.997175141
AmblyrhynchuscristatusMAR58	Hepatozoon sp.	KX453559	5.77E-171	0.974647887	355	0.997175141
AmblyrhynchuscristatusMAR58	Hepatozoon sp. BT-2016 clade A	KU680460	5.77E-171	0.974647887	355	0.997175141
AmblyrhynchuscristatusMAR58	Hepatozoon sp. BT-2016 clade A	KU680459	5.77E-171	0.974647887	355	0.997175141
AmblyrhynchuscristatusMAR58	Hepatozoon sp. BT-2016 clade A	KU680446	5.77E-171	0.974647887	355	0.997175141
AmblyrhynchuscristatusMAR58	Hepatozoon sp. BT-2016 clade A	KU680443	5.77E-171	0.974647887	355	0.997175141
AmblyrhynchuscristatusMAR58	Hepatozoon sp. BT-2016 clade A	KU680426	5.77E-171	0.974647887	355	0.997175141
AmblyrhynchuscristatusMAR58	Hepatozoon sp. DJH-2015a	KR653313	5.77E-171	0.974647887	355	0.997175141
AmblyrhynchuscristatusMAR58	Hepatozoon sp. DJH-2015a	KR653312	5.77E-171	0.974647887	355	0.997175141
AmblyrhynchuscristatusMAR58	Hepatozoon sp. JPM-2014c	KM234647	5.77E-171	0.974647887	355	0.997175141
AmblyrhynchuscristatusMAR58	Hepatozoon sp. JPM-2014	KJ499479	5.77E-171	0.974647887	355	0.997175141
AmblyrhynchuscristatusMAR58	Hepatozoon sp. BT-2014	KJ408513	5.77E-171	0.974647887	355	0.997175141
AmblyrhynchuscristatusMAR58	Hepatozoon sp. BT-2014	KJ408511	5.77E-171	0.974647887	355	0.997175141
AmblyrhynchuscristatusMAR58	Hepatozoon sp. YLW-2014	KF939627	5.77E-171	0.974647887	355	0.997175141
AmblyrhynchuscristatusMAR58	Hepatozoon sp. YLW-2014	KF939625	5.77E-171	0.974647887	355	0.997175141
AmblyrhynchuscristatusMAR58	Hepatozoon sp. YLW-2014	KF939624	5.77E-171	0.974647887	355	0.997175141
AmblyrhynchuscristatusMAR58	Hepatozoon sp. YLW-2014	KF939623	5.77E-171	0.974647887	355	0.997175141
AmblyrhynchuscristatusMAR58	Hepatozoon sp. YLW-2014	KF939621	5.77E-171	0.974647887	355	0.997175141
AmblyrhynchuscristatusMAR58	Hepatozoon sp. YLW-2014	KF939620	5.77E-171	0.974647887	355	0.997175141
AmblyrhynchuscristatusMAR58	Hepatozoon sp. 1 PL-2013	KF524356	5.77E-171	0.974647887	355	0.997175141
AmblyrhynchuscristatusMAR58	Hepatozoon sp.	MZ412878	5.77E-171	0.974647887	355	0.997175141
AmblyrhynchuscristatusMAR58	Hepatozoon sp. DB2231	KC696569	5.77E-171	0.974647887	355	0.997175141
AmblyrhynchuscristatusMAR58	Hepatozoon sp. DB2214	KC696566	5.77E-171	0.974647887	355	0.997175141
AmblyrhynchuscristatusMAR58	Hepatozoon bashtari	MN497412	5.77E-171	0.974647887	355	0.997175141
AmblyrhynchuscristatusMAR58	Hepatozoon sp.	MW076449	5.77E-171	0.974647887	355	0.997175141
AmblyrhynchuscristatusMAR58	Hepatozoon sp.	MW076445	5.77E-171	0.974647887	355	0.997175141
AmblyrhynchuscristatusGEN5	Hepatozoon sp. MIG1	JQ080302	0	1	354	0.997175141
AmblyrhynchuscristatusGEN5	Hepatozoon sp.	MG456824	0	0.991549296	355	0.997175141
AmblyrhynchuscristatusGEN5	Hepatozoon cf. fitzsimonsi	MW514213	0	0.991549296	355	0.997175141
AmblyrhynchuscristatusGEN5	Hepatozoon fitzsimonsi	KR069084	2.65E-179	0.988732394	355	0.997175141
AmblyrhynchuscristatusGEN5	Hepatozoon cf. fitzsimonsi	MW514214	2.65E-179	0.988732394	355	0.997175141
AmblyrhynchuscristatusGEN5	Hepatozoon fitzsimonsi	KJ702453	2.65E-179	0.988732394	355	0.997175141
AmblyrhynchuscristatusGEN5	Hepatozoon fitzsimonsi	MT704950	2.65E-179	0.988732394	355	0.997175141
AmblyrhynchuscristatusGEN5	Hepatozoon colubri	MN723844	1.24E-172	0.977464789	355	0.997175141
AmblyrhynchuscristatusGEN5	Hepatozoon ophisauri	MN723845	5.77E-171	0.974647887	355	0.997175141
AmblyrhynchuscristatusGEN5	Hepatozoon sp.	MN340283	5.77E-171	0.974647887	355	0.997175141
AmblyrhynchuscristatusGEN5	Hepatozoon sp.	MN340278	5.77E-171	0.974647887	355	0.997175141
AmblyrhynchuscristatusGEN5	Hepatozoon sp.	MN340277	5.77E-171	0.974647887	355	0.997175141
AmblyrhynchuscristatusGEN5	Hepatozoon sp.	MN340276	5.77E-171	0.974647887	355	0.997175141
AmblyrhynchuscristatusGEN5	Hepatozoon sp.	MH924608	5.77E-171	0.974647887	355	0.997175141
AmblyrhynchuscristatusGEN5	Hepatozoon sp.	MH174343	5.77E-171	0.974647887	355	0.997175141
AmblyrhynchuscristatusGEN5	Hepatozoon sp.	KX387860	5.77E-171	0.974647887	355	0.997175141
AmblyrhynchuscristatusGEN5	Hepatozoon sp.	KX453646	5.77E-171	0.974647887	355	0.997175141
AmblyrhynchuscristatusGEN5	Hepatozoon sp.	KX453645	5.77E-171	0.974647887	355	0.997175141
AmblyrhynchuscristatusGEN5	Hepatozoon sp.	KX453641	5.77E-171	0.974647887	355	0.997175141
AmblyrhynchuscristatusGEN5	Hepatozoon sp.	KX453636	5.77E-171	0.974647887	355	0.997175141
AmblyrhynchuscristatusGEN5	Hepatozoon sp.	KX453635	5.77E-171	0.974647887	355	0.997175141
AmblyrhynchuscristatusGEN5	Hepatozoon sp.	KX453633	5.77E-171	0.974647887	355	0.997175141
AmblyrhynchuscristatusGEN5	Hepatozoon sp.	KX453630	5.77E-171	0.974647887	355	0.997175141
AmblyrhynchuscristatusGEN5	Hepatozoon sp.	KX453629	5.77E-171	0.974647887	355	0.997175141
AmblyrhynchuscristatusGEN5	Hepatozoon sp.	KX453597	5.77E-171	0.974647887	355	0.997175141
AmblyrhynchuscristatusGEN5	Hepatozoon sp.	KX453559	5.77E-171	0.974647887	355	0.997175141
AmblyrhynchuscristatusGEN5	Hepatozoon sp. BT-2016 clade A	KU680460	5.77E-171	0.974647887	355	0.997175141
AmblyrhynchuscristatusGEN5	Hepatozoon sp. BT-2016 clade A	KU680459	5.77E-171	0.974647887	355	0.997175141
AmblyrhynchuscristatusGEN5	Hepatozoon sp. BT-2016 clade A	KU680446	5.77E-171	0.974647887	355	0.997175141
AmblyrhynchuscristatusGEN5	Hepatozoon sp. BT-2016 clade A	KU680443	5.77E-171	0.974647887	355	0.997175141
AmblyrhynchuscristatusGEN5	Hepatozoon sp. BT-2016 clade A	KU680426	5.77E-171	0.974647887	355	0.997175141
AmblyrhynchuscristatusGEN5	Hepatozoon sp. DJH-2015a	KR653313	5.77E-171	0.974647887	355	0.997175141
AmblyrhynchuscristatusGEN5	Hepatozoon sp. DJH-2015a	KR653312	5.77E-171	0.974647887	355	0.997175141
AmblyrhynchuscristatusGEN5	Hepatozoon sp. JPM-2014c	KM234647	5.77E-171	0.974647887	355	0.997175141
AmblyrhynchuscristatusGEN5	Hepatozoon sp. JPM-2014	KJ499479	5.77E-171	0.974647887	355	0.997175141
AmblyrhynchuscristatusGEN5	Hepatozoon sp. BT-2014	KJ408513	5.77E-171	0.974647887	355	0.997175141
AmblyrhynchuscristatusGEN5	Hepatozoon sp. BT-2014	KJ408511	5.77E-171	0.974647887	355	0.997175141
AmblyrhynchuscristatusGEN5	Hepatozoon sp. YLW-2014	KF939627	5.77E-171	0.974647887	355	0.997175141
AmblyrhynchuscristatusGEN5	Hepatozoon sp. YLW-2014	KF939625	5.77E-171	0.974647887	355	0.997175141
AmblyrhynchuscristatusGEN5	Hepatozoon sp. YLW-2014	KF939624	5.77E-171	0.974647887	355	0.997175141
AmblyrhynchuscristatusGEN5	Hepatozoon sp. YLW-2014	KF939623	5.77E-171	0.974647887	355	0.997175141
AmblyrhynchuscristatusGEN5	Hepatozoon sp. YLW-2014	KF939621	5.77E-171	0.974647887	355	0.997175141
AmblyrhynchuscristatusGEN5	Hepatozoon sp. YLW-2014	KF939620	5.77E-171	0.974647887	355	0.997175141
AmblyrhynchuscristatusGEN5	Hepatozoon sp. 1 PL-2013	KF524356	5.77E-171	0.974647887	355	0.997175141
AmblyrhynchuscristatusGEN5	Hepatozoon sp.	MZ412878	5.77E-171	0.974647887	355	0.997175141
AmblyrhynchuscristatusGEN5	Hepatozoon sp. DB2231	KC696569	5.77E-171	0.974647887	355	0.997175141
AmblyrhynchuscristatusGEN5	Hepatozoon sp. DB2214	KC696566	5.77E-171	0.974647887	355	0.997175141
AmblyrhynchuscristatusGEN5	Hepatozoon bashtari	MN497412	5.77E-171	0.974647887	355	0.997175141
AmblyrhynchuscristatusGEN5	Hepatozoon sp.	MW076449	5.77E-171	0.974647887	355	0.997175141
AmblyrhynchuscristatusGEN5	Hepatozoon sp.	MW076445	5.77E-171	0.974647887	355	0.997175141
AmblyrhynchuscristatusGEN16	Hepatozoon sp. MIG1	JQ080302	0	1	354	0.997175141
AmblyrhynchuscristatusGEN16	Hepatozoon sp.	MG456824	0	0.991549296	355	0.997175141
AmblyrhynchuscristatusGEN16	Hepatozoon cf. fitzsimonsi	MW514213	0	0.991549296	355	0.997175141
AmblyrhynchuscristatusGEN16	Hepatozoon fitzsimonsi	KR069084	2.65E-179	0.988732394	355	0.997175141
AmblyrhynchuscristatusGEN16	Hepatozoon cf. fitzsimonsi	MW514214	2.65E-179	0.988732394	355	0.997175141
AmblyrhynchuscristatusGEN16	Hepatozoon fitzsimonsi	KJ702453	2.65E-179	0.988732394	355	0.997175141
AmblyrhynchuscristatusGEN16	Hepatozoon fitzsimonsi	MT704950	2.65E-179	0.988732394	355	0.997175141
AmblyrhynchuscristatusGEN16	Hepatozoon colubri	MN723844	1.24E-172	0.977464789	355	0.997175141
AmblyrhynchuscristatusGEN16	Hepatozoon ophisauri	MN723845	5.77E-171	0.974647887	355	0.997175141
AmblyrhynchuscristatusGEN16	Hepatozoon sp.	MN340283	5.77E-171	0.974647887	355	0.997175141
AmblyrhynchuscristatusGEN16	Hepatozoon sp.	MN340278	5.77E-171	0.974647887	355	0.997175141
AmblyrhynchuscristatusGEN16	Hepatozoon sp.	MN340277	5.77E-171	0.974647887	355	0.997175141
AmblyrhynchuscristatusGEN16	Hepatozoon sp.	MN340276	5.77E-171	0.974647887	355	0.997175141
AmblyrhynchuscristatusGEN16	Hepatozoon sp.	MH924608	5.77E-171	0.974647887	355	0.997175141
AmblyrhynchuscristatusGEN16	Hepatozoon sp.	MH174343	5.77E-171	0.974647887	355	0.997175141
AmblyrhynchuscristatusGEN16	Hepatozoon sp.	KX387860	5.77E-171	0.974647887	355	0.997175141
AmblyrhynchuscristatusGEN16	Hepatozoon sp.	KX453646	5.77E-171	0.974647887	355	0.997175141
AmblyrhynchuscristatusGEN16	Hepatozoon sp.	KX453645	5.77E-171	0.974647887	355	0.997175141
AmblyrhynchuscristatusGEN16	Hepatozoon sp.	KX453641	5.77E-171	0.974647887	355	0.997175141
AmblyrhynchuscristatusGEN16	Hepatozoon sp.	KX453636	5.77E-171	0.974647887	355	0.997175141
AmblyrhynchuscristatusGEN16	Hepatozoon sp.	KX453635	5.77E-171	0.974647887	355	0.997175141
AmblyrhynchuscristatusGEN16	Hepatozoon sp.	KX453633	5.77E-171	0.974647887	355	0.997175141
AmblyrhynchuscristatusGEN16	Hepatozoon sp.	KX453630	5.77E-171	0.974647887	355	0.997175141
AmblyrhynchuscristatusGEN16	Hepatozoon sp.	KX453629	5.77E-171	0.974647887	355	0.997175141
AmblyrhynchuscristatusGEN16	Hepatozoon sp.	KX453597	5.77E-171	0.974647887	355	0.997175141
AmblyrhynchuscristatusGEN16	Hepatozoon sp.	KX453559	5.77E-171	0.974647887	355	0.997175141
AmblyrhynchuscristatusGEN16	Hepatozoon sp. BT-2016 clade A	KU680460	5.77E-171	0.974647887	355	0.997175141
AmblyrhynchuscristatusGEN16	Hepatozoon sp. BT-2016 clade A	KU680459	5.77E-171	0.974647887	355	0.997175141
AmblyrhynchuscristatusGEN16	Hepatozoon sp. BT-2016 clade A	KU680446	5.77E-171	0.974647887	355	0.997175141
AmblyrhynchuscristatusGEN16	Hepatozoon sp. BT-2016 clade A	KU680443	5.77E-171	0.974647887	355	0.997175141
AmblyrhynchuscristatusGEN16	Hepatozoon sp. BT-2016 clade A	KU680426	5.77E-171	0.974647887	355	0.997175141
AmblyrhynchuscristatusGEN16	Hepatozoon sp. DJH-2015a	KR653313	5.77E-171	0.974647887	355	0.997175141
AmblyrhynchuscristatusGEN16	Hepatozoon sp. DJH-2015a	KR653312	5.77E-171	0.974647887	355	0.997175141
AmblyrhynchuscristatusGEN16	Hepatozoon sp. JPM-2014c	KM234647	5.77E-171	0.974647887	355	0.997175141
AmblyrhynchuscristatusGEN16	Hepatozoon sp. JPM-2014	KJ499479	5.77E-171	0.974647887	355	0.997175141
AmblyrhynchuscristatusGEN16	Hepatozoon sp. BT-2014	KJ408513	5.77E-171	0.974647887	355	0.997175141
AmblyrhynchuscristatusGEN16	Hepatozoon sp. BT-2014	KJ408511	5.77E-171	0.974647887	355	0.997175141
AmblyrhynchuscristatusGEN16	Hepatozoon sp. YLW-2014	KF939627	5.77E-171	0.974647887	355	0.997175141
AmblyrhynchuscristatusGEN16	Hepatozoon sp. YLW-2014	KF939625	5.77E-171	0.974647887	355	0.997175141
AmblyrhynchuscristatusGEN16	Hepatozoon sp. YLW-2014	KF939624	5.77E-171	0.974647887	355	0.997175141
AmblyrhynchuscristatusGEN16	Hepatozoon sp. YLW-2014	KF939623	5.77E-171	0.974647887	355	0.997175141
AmblyrhynchuscristatusGEN16	Hepatozoon sp. YLW-2014	KF939621	5.77E-171	0.974647887	355	0.997175141
AmblyrhynchuscristatusGEN16	Hepatozoon sp. YLW-2014	KF939620	5.77E-171	0.974647887	355	0.997175141
AmblyrhynchuscristatusGEN16	Hepatozoon sp. 1 PL-2013	KF524356	5.77E-171	0.974647887	355	0.997175141
AmblyrhynchuscristatusGEN16	Hepatozoon sp.	MZ412878	5.77E-171	0.974647887	355	0.997175141
AmblyrhynchuscristatusGEN16	Hepatozoon sp. DB2231	KC696569	5.77E-171	0.974647887	355	0.997175141
AmblyrhynchuscristatusGEN16	Hepatozoon sp. DB2214	KC696566	5.77E-171	0.974647887	355	0.997175141
AmblyrhynchuscristatusGEN16	Hepatozoon bashtari	MN497412	5.77E-171	0.974647887	355	0.997175141
AmblyrhynchuscristatusGEN16	Hepatozoon sp.	MW076449	5.77E-171	0.974647887	355	0.997175141
AmblyrhynchuscristatusGEN16	Hepatozoon sp.	MW076445	5.77E-171	0.974647887	355	0.997175141
AmblyrhynchuscristatusSFE326	Hepatozoon sp. MIG2	JQ080303	0	1	353	0.997167139
AmblyrhynchuscristatusSFE326	Hemolivia sp.	LC603340	2.04E-180	0.991501416	353	0.997167139
AmblyrhynchuscristatusSFE326	Hemolivia sp. ex Amblyomma helvolum	KX347435	7.34E-180	0.991501416	353	0.997167139
AmblyrhynchuscristatusSFE326	Hemolivia sp. ex Rhinoclemmys pulcherrima	KF992713	3.41E-178	0.988668555	353	0.997167139
AmblyrhynchuscristatusSFE326	Hemolivia stellata	MH196482	4.42E-177	0.985835694	353	0.997167139
AmblyrhynchuscristatusSFE326	Hemolivia stellata	MH196480	4.42E-177	0.985835694	353	0.997167139
AmblyrhynchuscristatusSFE326	Hemolivia stellata	MH196479	4.42E-177	0.985835694	353	0.997167139
AmblyrhynchuscristatusSFE326	Hemolivia stellata	MH196475	4.42E-177	0.985835694	353	0.997167139
AmblyrhynchuscristatusSFE326	Hemolivia stellata	KP881349	4.42E-177	0.985835694	353	0.997167139
AmblyrhynchuscristatusSFE326	Hemolivia sp.	MW514212	4.42E-177	0.985835694	353	0.997167139
AmblyrhynchuscristatusSFE326	Hemolivia sp.	LC603342	4.42E-177	0.985835694	353	0.997167139
AmblyrhynchuscristatusSFE326	Hemolivia parvula	KR069083	1.59E-176	0.985835694	353	0.997167139
AmblyrhynchuscristatusSFE326	Hemolivia parvula	KR069082	1.59E-176	0.985835694	353	0.997167139
AmblyrhynchuscristatusSFE326	Hemolivia stellata	MH196481	5.71E-176	0.983002833	353	0.997167139
AmblyrhynchuscristatusSFE326	Hemolivia mauritanica	MN463031	2.05E-175	0.983050847	354	0.997167139
AmblyrhynchuscristatusSFE326	Hemolivia mauritanica	MK918612	2.05E-175	0.983050847	354	0.997167139
AmblyrhynchuscristatusSFE326	Hemolivia mauritanica	MK918611	2.05E-175	0.983050847	354	0.997167139
AmblyrhynchuscristatusSFE326	Hemolivia mauritanica	MK918610	2.05E-175	0.983050847	354	0.997167139
AmblyrhynchuscristatusSFE326	Hemolivia mauritanica	MK918609	2.05E-175	0.983050847	354	0.997167139
AmblyrhynchuscristatusSFE326	Hemolivia mauritanica	MK918608	2.05E-175	0.983050847	354	0.997167139
AmblyrhynchuscristatusSFE326	Hemolivia stellata	MH196477	2.05E-175	0.983002833	353	0.997167139
AmblyrhynchuscristatusSFE326	Hemolivia mauritanica	MH497199	2.05E-175	0.983050847	354	0.997167139
AmblyrhynchuscristatusSFE326	Hemolivia mauritanica	MH497198	2.05E-175	0.983050847	354	0.997167139
AmblyrhynchuscristatusSFE326	Hemolivia mauritanica	MH497197	2.05E-175	0.983050847	354	0.997167139
AmblyrhynchuscristatusSFE326	Hemolivia mauritanica	MH497196	2.05E-175	0.983050847	354	0.997167139
AmblyrhynchuscristatusSFE326	Hemolivia mauritanica	MH497195	2.05E-175	0.983050847	354	0.997167139
AmblyrhynchuscristatusSFE326	Hemolivia mauritanica	MH497194	2.05E-175	0.983050847	354	0.997167139
AmblyrhynchuscristatusSFE326	Hemolivia mauritanica	MH497193	2.05E-175	0.983050847	354	0.997167139
AmblyrhynchuscristatusSFE326	Hemolivia mauritanica	MH497192	2.05E-175	0.983050847	354	0.997167139
AmblyrhynchuscristatusSFE326	Hemolivia mauritanica	MH497191	2.05E-175	0.983050847	354	0.997167139
AmblyrhynchuscristatusSFE326	Hemolivia mauritanica	KF992710	2.05E-175	0.983050847	354	0.997167139
AmblyrhynchuscristatusSFE326	Hemolivia mauritanica	KF992700	2.05E-175	0.983050847	354	0.997167139
AmblyrhynchuscristatusSFE326	Hemolivia mauritanica	KF992699	2.05E-175	0.983050847	354	0.997167139
AmblyrhynchuscristatusSFE326	Hemolivia mauritanica	MW295408	2.05E-175	0.983050847	354	0.997167139
AmblyrhynchuscristatusSFE326	Hemolivia sp. 1 DJH-2013	KC512766	2.05E-175	0.983050847	354	0.997167139
AmblyrhynchuscristatusSFE326	Hemolivia mauritanica	MW092781	2.05E-175	0.983050847	354	0.997167139
AmblyrhynchuscristatusSFE326	Hemolivia mauritanica	MW092780	2.05E-175	0.983050847	354	0.997167139
AmblyrhynchuscristatusSFE326	Hemolivia mauritanica	MW092779	2.05E-175	0.983050847	354	0.997167139
AmblyrhynchuscristatusSFE326	Hemolivia mauritanica	MW092777	2.05E-175	0.983050847	354	0.997167139
AmblyrhynchuscristatusSFE326	Hemolivia mauritanica	MW092776	2.05E-175	0.983050847	354	0.997167139
AmblyrhynchuscristatusSFE326	Hemolivia sp. ex Rhinoclemmys pulcherrima	KF992714	7.39E-175	0.983002833	353	0.997167139
AmblyrhynchuscristatusSFE326	Hemolivia sp.	MN160404	7.39E-175	0.983002833	353	0.997167139
AmblyrhynchuscristatusSFE326	Hemolivia stellata	MH196478	2.66E-174	0.980169972	353	0.997167139
AmblyrhynchuscristatusSFE326	Hemolivia mauritanica	MH497190	9.56E-174	0.980225989	354	0.997167139
AmblyrhynchuscristatusSFE326	Hemolivia mauritanica	KF992709	9.56E-174	0.980225989	354	0.997167139
AmblyrhynchuscristatusSFE326	Hemolivia mauritanica	KF992707	9.56E-174	0.980225989	354	0.997167139
AmblyrhynchuscristatusSFE326	Hemolivia mauritanica	KF992706	9.56E-174	0.980225989	354	0.997167139
AmblyrhynchuscristatusSFE326	Hemolivia mauritanica	KF992705	9.56E-174	0.980225989	354	0.997167139
AmblyrhynchuscristatusSFE326	Hemolivia mauritanica	KF992704	9.56E-174	0.980225989	354	0.997167139
AmblyrhynchuscristatusSFE326	Hemolivia mauritanica	KF992702	9.56E-174	0.980225989	354	0.997167139
ZeckeAmblyrhynchuscristatusFDA351	Hepatozoon sp. MIG1	JQ080302	6.05E-109	1	215	0.995348837
ZeckeAmblyrhynchuscristatusFDA351	Hepatozoon sp.	MG456824	6.09E-104	0.986111111	216	0.995348837
ZeckeAmblyrhynchuscristatusFDA351	Hepatozoon cf. fitzsimonsi	MW514214	6.09E-104	0.986111111	216	0.995348837
ZeckeAmblyrhynchuscristatusFDA351	Hepatozoon cf. fitzsimonsi	MW514213	6.09E-104	0.986111111	216	0.995348837
ZeckeAmblyrhynchuscristatusFDA351	Hepatozoon fitzsimonsi	KT266582	2.83E-102	0.981481481	216	0.995348837
ZeckeAmblyrhynchuscristatusFDA351	Hepatozoon fitzsimonsi	KR069084	2.83E-102	0.981481481	216	0.995348837
ZeckeAmblyrhynchuscristatusFDA351	Hepatozoon fitzsimonsi	KJ702453	2.83E-102	0.981481481	216	0.995348837
ZeckeAmblyrhynchuscristatusFDA351	Hepatozoon fitzsimonsi	MW494681	2.83E-102	0.981481481	216	0.995348837
ZeckeAmblyrhynchuscristatusFDA351	Hepatozoon fitzsimonsi	MW494680	2.83E-102	0.981481481	216	0.995348837
ZeckeAmblyrhynchuscristatusFDA351	Hepatozoon fitzsimonsi	MW494679	2.83E-102	0.981481481	216	0.995348837
ZeckeAmblyrhynchuscristatusFDA351	Hepatozoon fitzsimonsi	MW494678	2.83E-102	0.981481481	216	0.995348837
ZeckeAmblyrhynchuscristatusFDA351	Hepatozoon fitzsimonsi	MT704950	2.83E-102	0.981481481	216	0.995348837
ZeckeAmblyrhynchuscristatusFDA351	Hepatozoon sp.	MN340284	6.13E-99	0.972222222	216	0.995348837
ZeckeAmblyrhynchuscristatusFDA351	Hepatozoon sp.	MN340279	6.13E-99	0.972222222	216	0.995348837
ZeckeAmblyrhynchuscristatusFDA351	Hepatozoon sp.	MN340275	6.13E-99	0.972222222	216	0.995348837
ZeckeAmblyrhynchuscristatusFDA351	Hepatozoon sp.	MN340274	6.13E-99	0.972222222	216	0.995348837
ZeckeAmblyrhynchuscristatusFDA351	Hepatozoon ophisauri	MN723845	2.85E-97	0.967592593	216	0.995348837
ZeckeAmblyrhynchuscristatusFDA351	Hepatozoon colubri	MN723844	2.85E-97	0.967592593	216	0.995348837
ZeckeAmblyrhynchuscristatusFDA351	Hepatozoon sp.	MN340283	2.85E-97	0.967592593	216	0.995348837
ZeckeAmblyrhynchuscristatusFDA351	Hepatozoon sp.	MN340282	2.85E-97	0.967592593	216	0.995348837
ZeckeAmblyrhynchuscristatusFDA351	Hepatozoon sp.	MN340278	2.85E-97	0.967592593	216	0.995348837
ZeckeAmblyrhynchuscristatusFDA351	Hepatozoon sp.	MN340277	2.85E-97	0.967592593	216	0.995348837
ZeckeAmblyrhynchuscristatusFDA351	Hepatozoon sp.	MN340276	2.85E-97	0.967592593	216	0.995348837
ZeckeAmblyrhynchuscristatusFDA351	Hepatozoon sp.	MH924608	2.85E-97	0.967592593	216	0.995348837
ZeckeAmblyrhynchuscristatusFDA351	Hepatozoon sp.	KX453646	2.85E-97	0.967592593	216	0.995348837
ZeckeAmblyrhynchuscristatusFDA351	Hepatozoon sp.	KX453645	2.85E-97	0.967592593	216	0.995348837
ZeckeAmblyrhynchuscristatusFDA351	Hepatozoon sp.	KX453641	2.85E-97	0.967592593	216	0.995348837
ZeckeAmblyrhynchuscristatusFDA351	Hepatozoon sp.	KX453636	2.85E-97	0.967592593	216	0.995348837
ZeckeAmblyrhynchuscristatusFDA351	Hepatozoon sp.	KX453635	2.85E-97	0.967592593	216	0.995348837
ZeckeAmblyrhynchuscristatusFDA351	Hepatozoon sp.	KX453633	2.85E-97	0.967592593	216	0.995348837
ZeckeAmblyrhynchuscristatusFDA351	Hepatozoon sp.	KX453630	2.85E-97	0.967592593	216	0.995348837
ZeckeAmblyrhynchuscristatusFDA351	Hepatozoon sp.	KX453629	2.85E-97	0.967592593	216	0.995348837
ZeckeAmblyrhynchuscristatusFDA351	Hepatozoon sp.	KX453597	2.85E-97	0.967592593	216	0.995348837
ZeckeAmblyrhynchuscristatusFDA351	Hepatozoon sp.	KX453559	2.85E-97	0.967592593	216	0.995348837
ZeckeAmblyrhynchuscristatusFDA351	Hepatozoon sp. BT-2016 clade A	KU680460	2.85E-97	0.967592593	216	0.995348837
ZeckeAmblyrhynchuscristatusFDA351	Hepatozoon sp. BT-2016 clade A	KU680459	2.85E-97	0.967592593	216	0.995348837
ZeckeAmblyrhynchuscristatusFDA351	Hepatozoon sp. BT-2016 clade A	KU680446	2.85E-97	0.967592593	216	0.995348837
ZeckeAmblyrhynchuscristatusFDA351	Hepatozoon sp. BT-2016 clade A	KU680443	2.85E-97	0.967592593	216	0.995348837
ZeckeAmblyrhynchuscristatusFDA351	Hepatozoon sp. BT-2016 clade A	KU680426	2.85E-97	0.967592593	216	0.995348837
ZeckeAmblyrhynchuscristatusFDA351	Hepatozoon sp. DJH-2015a	KR653313	2.85E-97	0.967592593	216	0.995348837
ZeckeAmblyrhynchuscristatusFDA351	Hepatozoon sp. DJH-2015a	KR653312	2.85E-97	0.967592593	216	0.995348837
ZeckeAmblyrhynchuscristatusFDA351	Hepatozoon sp. JPM-2014c	KM234647	2.85E-97	0.967592593	216	0.995348837
ZeckeAmblyrhynchuscristatusFDA351	Hepatozoon sp. JPM-2014	KJ499479	2.85E-97	0.967592593	216	0.995348837
ZeckeAmblyrhynchuscristatusFDA351	Hepatozoon sp. BT-2014	KJ408511	2.85E-97	0.967592593	216	0.995348837
ZeckeAmblyrhynchuscristatusFDA351	Hepatozoon sp. YLW-2014	KF939627	2.85E-97	0.967592593	216	0.995348837
ZeckeAmblyrhynchuscristatusFDA351	Hepatozoon sp. YLW-2014	KF939626	2.85E-97	0.967592593	216	0.995348837
ZeckeAmblyrhynchuscristatusFDA351	Hepatozoon sp.	MZ412878	2.85E-97	0.967592593	216	0.995348837
ZeckeAmblyrhynchuscristatusFDA351	Hepatozoon bashtari	MN497412	2.85E-97	0.967592593	216	0.995348837
ZeckeAmblyrhynchuscristatusFDA351	Hepatozoon sp.	MW076449	2.85E-97	0.967592593	216	0.995348837
ZeckeAmblyrhynchuscristatusFDA351	Hepatozoon sp.	MW076445	2.85E-97	0.967592593	216	0.995348837
AmblyrhynchuscristatusSRL180	Hepatozoon sp. MIG2	JQ080303	0	1	353	0.997167139
AmblyrhynchuscristatusSRL180	Hemolivia sp.	LC603340	2.04E-180	0.991501416	353	0.997167139
AmblyrhynchuscristatusSRL180	Hemolivia sp. ex Amblyomma helvolum	KX347435	7.34E-180	0.991501416	353	0.997167139
AmblyrhynchuscristatusSRL180	Hemolivia sp. ex Rhinoclemmys pulcherrima	KF992713	3.41E-178	0.988668555	353	0.997167139
AmblyrhynchuscristatusSRL180	Hemolivia stellata	MH196482	4.42E-177	0.985835694	353	0.997167139
AmblyrhynchuscristatusSRL180	Hemolivia stellata	MH196480	4.42E-177	0.985835694	353	0.997167139
AmblyrhynchuscristatusSRL180	Hemolivia stellata	MH196479	4.42E-177	0.985835694	353	0.997167139
AmblyrhynchuscristatusSRL180	Hemolivia stellata	MH196475	4.42E-177	0.985835694	353	0.997167139
AmblyrhynchuscristatusSRL180	Hemolivia stellata	KP881349	4.42E-177	0.985835694	353	0.997167139
AmblyrhynchuscristatusSRL180	Hemolivia sp.	MW514212	4.42E-177	0.985835694	353	0.997167139
AmblyrhynchuscristatusSRL180	Hemolivia sp.	LC603342	4.42E-177	0.985835694	353	0.997167139
AmblyrhynchuscristatusSRL180	Hemolivia parvula	KR069083	1.59E-176	0.985835694	353	0.997167139
AmblyrhynchuscristatusSRL180	Hemolivia parvula	KR069082	1.59E-176	0.985835694	353	0.997167139
AmblyrhynchuscristatusSRL180	Hemolivia stellata	MH196481	5.71E-176	0.983002833	353	0.997167139
AmblyrhynchuscristatusSRL180	Hemolivia mauritanica	MN463031	2.05E-175	0.983050847	354	0.997167139
AmblyrhynchuscristatusSRL180	Hemolivia mauritanica	MK918612	2.05E-175	0.983050847	354	0.997167139
AmblyrhynchuscristatusSRL180	Hemolivia mauritanica	MK918611	2.05E-175	0.983050847	354	0.997167139
AmblyrhynchuscristatusSRL180	Hemolivia mauritanica	MK918610	2.05E-175	0.983050847	354	0.997167139
AmblyrhynchuscristatusSRL180	Hemolivia mauritanica	MK918609	2.05E-175	0.983050847	354	0.997167139
AmblyrhynchuscristatusSRL180	Hemolivia mauritanica	MK918608	2.05E-175	0.983050847	354	0.997167139
AmblyrhynchuscristatusSRL180	Hemolivia stellata	MH196477	2.05E-175	0.983002833	353	0.997167139
AmblyrhynchuscristatusSRL180	Hemolivia mauritanica	MH497199	2.05E-175	0.983050847	354	0.997167139
AmblyrhynchuscristatusSRL180	Hemolivia mauritanica	MH497198	2.05E-175	0.983050847	354	0.997167139
AmblyrhynchuscristatusSRL180	Hemolivia mauritanica	MH497197	2.05E-175	0.983050847	354	0.997167139
AmblyrhynchuscristatusSRL180	Hemolivia mauritanica	MH497196	2.05E-175	0.983050847	354	0.997167139
AmblyrhynchuscristatusSRL180	Hemolivia mauritanica	MH497195	2.05E-175	0.983050847	354	0.997167139
AmblyrhynchuscristatusSRL180	Hemolivia mauritanica	MH497194	2.05E-175	0.983050847	354	0.997167139
AmblyrhynchuscristatusSRL180	Hemolivia mauritanica	MH497193	2.05E-175	0.983050847	354	0.997167139
AmblyrhynchuscristatusSRL180	Hemolivia mauritanica	MH497192	2.05E-175	0.983050847	354	0.997167139
AmblyrhynchuscristatusSRL180	Hemolivia mauritanica	MH497191	2.05E-175	0.983050847	354	0.997167139
AmblyrhynchuscristatusSRL180	Hemolivia mauritanica	KF992710	2.05E-175	0.983050847	354	0.997167139
AmblyrhynchuscristatusSRL180	Hemolivia mauritanica	KF992700	2.05E-175	0.983050847	354	0.997167139
AmblyrhynchuscristatusSRL180	Hemolivia mauritanica	KF992699	2.05E-175	0.983050847	354	0.997167139
AmblyrhynchuscristatusSRL180	Hemolivia mauritanica	MW295408	2.05E-175	0.983050847	354	0.997167139
AmblyrhynchuscristatusSRL180	Hemolivia sp. 1 DJH-2013	KC512766	2.05E-175	0.983050847	354	0.997167139
AmblyrhynchuscristatusSRL180	Hemolivia mauritanica	MW092781	2.05E-175	0.983050847	354	0.997167139
AmblyrhynchuscristatusSRL180	Hemolivia mauritanica	MW092780	2.05E-175	0.983050847	354	0.997167139
AmblyrhynchuscristatusSRL180	Hemolivia mauritanica	MW092779	2.05E-175	0.983050847	354	0.997167139
AmblyrhynchuscristatusSRL180	Hemolivia mauritanica	MW092777	2.05E-175	0.983050847	354	0.997167139
AmblyrhynchuscristatusSRL180	Hemolivia mauritanica	MW092776	2.05E-175	0.983050847	354	0.997167139
AmblyrhynchuscristatusSRL180	Hemolivia sp. ex Rhinoclemmys pulcherrima	KF992714	7.39E-175	0.983002833	353	0.997167139
AmblyrhynchuscristatusSRL180	Hemolivia sp.	MN160404	7.39E-175	0.983002833	353	0.997167139
AmblyrhynchuscristatusSRL180	Hemolivia stellata	MH196478	2.66E-174	0.980169972	353	0.997167139
AmblyrhynchuscristatusSRL180	Hemolivia mauritanica	MH497190	9.56E-174	0.980225989	354	0.997167139
AmblyrhynchuscristatusSRL180	Hemolivia mauritanica	KF992709	9.56E-174	0.980225989	354	0.997167139
AmblyrhynchuscristatusSRL180	Hemolivia mauritanica	KF992707	9.56E-174	0.980225989	354	0.997167139
AmblyrhynchuscristatusSRL180	Hemolivia mauritanica	KF992706	9.56E-174	0.980225989	354	0.997167139
AmblyrhynchuscristatusSRL180	Hemolivia mauritanica	KF992705	9.56E-174	0.980225989	354	0.997167139
AmblyrhynchuscristatusSRL180	Hemolivia mauritanica	KF992704	9.56E-174	0.980225989	354	0.997167139
AmblyrhynchuscristatusSRL180	Hemolivia mauritanica	KF992702	9.56E-174	0.980225989	354	0.997167139
AmblyrhynchuscristatusSRL176	Hepatozoon sp. MIG2	JQ080303	0	1	353	0.997167139
AmblyrhynchuscristatusSRL176	Hemolivia sp.	LC603340	2.04E-180	0.991501416	353	0.997167139
AmblyrhynchuscristatusSRL176	Hemolivia sp. ex Amblyomma helvolum	KX347435	7.34E-180	0.991501416	353	0.997167139
AmblyrhynchuscristatusSRL176	Hemolivia sp. ex Rhinoclemmys pulcherrima	KF992713	3.41E-178	0.988668555	353	0.997167139
AmblyrhynchuscristatusSRL176	Hemolivia stellata	MH196482	4.42E-177	0.985835694	353	0.997167139
AmblyrhynchuscristatusSRL176	Hemolivia stellata	MH196480	4.42E-177	0.985835694	353	0.997167139
AmblyrhynchuscristatusSRL176	Hemolivia stellata	MH196479	4.42E-177	0.985835694	353	0.997167139
AmblyrhynchuscristatusSRL176	Hemolivia stellata	MH196475	4.42E-177	0.985835694	353	0.997167139
AmblyrhynchuscristatusSRL176	Hemolivia stellata	KP881349	4.42E-177	0.985835694	353	0.997167139
AmblyrhynchuscristatusSRL176	Hemolivia sp.	MW514212	4.42E-177	0.985835694	353	0.997167139
AmblyrhynchuscristatusSRL176	Hemolivia sp.	LC603342	4.42E-177	0.985835694	353	0.997167139
AmblyrhynchuscristatusSRL176	Hemolivia parvula	KR069083	1.59E-176	0.985835694	353	0.997167139
AmblyrhynchuscristatusSRL176	Hemolivia parvula	KR069082	1.59E-176	0.985835694	353	0.997167139
AmblyrhynchuscristatusSRL176	Hemolivia stellata	MH196481	5.71E-176	0.983002833	353	0.997167139
AmblyrhynchuscristatusSRL176	Hemolivia mauritanica	MN463031	2.05E-175	0.983050847	354	0.997167139
AmblyrhynchuscristatusSRL176	Hemolivia mauritanica	MK918612	2.05E-175	0.983050847	354	0.997167139
AmblyrhynchuscristatusSRL176	Hemolivia mauritanica	MK918611	2.05E-175	0.983050847	354	0.997167139
AmblyrhynchuscristatusSRL176	Hemolivia mauritanica	MK918610	2.05E-175	0.983050847	354	0.997167139
AmblyrhynchuscristatusSRL176	Hemolivia mauritanica	MK918609	2.05E-175	0.983050847	354	0.997167139
AmblyrhynchuscristatusSRL176	Hemolivia mauritanica	MK918608	2.05E-175	0.983050847	354	0.997167139
AmblyrhynchuscristatusSRL176	Hemolivia stellata	MH196477	2.05E-175	0.983002833	353	0.997167139
AmblyrhynchuscristatusSRL176	Hemolivia mauritanica	MH497199	2.05E-175	0.983050847	354	0.997167139
AmblyrhynchuscristatusSRL176	Hemolivia mauritanica	MH497198	2.05E-175	0.983050847	354	0.997167139
AmblyrhynchuscristatusSRL176	Hemolivia mauritanica	MH497197	2.05E-175	0.983050847	354	0.997167139
AmblyrhynchuscristatusSRL176	Hemolivia mauritanica	MH497196	2.05E-175	0.983050847	354	0.997167139
AmblyrhynchuscristatusSRL176	Hemolivia mauritanica	MH497195	2.05E-175	0.983050847	354	0.997167139
AmblyrhynchuscristatusSRL176	Hemolivia mauritanica	MH497194	2.05E-175	0.983050847	354	0.997167139
AmblyrhynchuscristatusSRL176	Hemolivia mauritanica	MH497193	2.05E-175	0.983050847	354	0.997167139
AmblyrhynchuscristatusSRL176	Hemolivia mauritanica	MH497192	2.05E-175	0.983050847	354	0.997167139
AmblyrhynchuscristatusSRL176	Hemolivia mauritanica	MH497191	2.05E-175	0.983050847	354	0.997167139
AmblyrhynchuscristatusSRL176	Hemolivia mauritanica	KF992710	2.05E-175	0.983050847	354	0.997167139
AmblyrhynchuscristatusSRL176	Hemolivia mauritanica	KF992700	2.05E-175	0.983050847	354	0.997167139
AmblyrhynchuscristatusSRL176	Hemolivia mauritanica	KF992699	2.05E-175	0.983050847	354	0.997167139
AmblyrhynchuscristatusSRL176	Hemolivia mauritanica	MW295408	2.05E-175	0.983050847	354	0.997167139
AmblyrhynchuscristatusSRL176	Hemolivia sp. 1 DJH-2013	KC512766	2.05E-175	0.983050847	354	0.997167139
AmblyrhynchuscristatusSRL176	Hemolivia mauritanica	MW092781	2.05E-175	0.983050847	354	0.997167139
AmblyrhynchuscristatusSRL176	Hemolivia mauritanica	MW092780	2.05E-175	0.983050847	354	0.997167139
AmblyrhynchuscristatusSRL176	Hemolivia mauritanica	MW092779	2.05E-175	0.983050847	354	0.997167139
AmblyrhynchuscristatusSRL176	Hemolivia mauritanica	MW092777	2.05E-175	0.983050847	354	0.997167139
AmblyrhynchuscristatusSRL176	Hemolivia mauritanica	MW092776	2.05E-175	0.983050847	354	0.997167139
AmblyrhynchuscristatusSRL176	Hemolivia sp. ex Rhinoclemmys pulcherrima	KF992714	7.39E-175	0.983002833	353	0.997167139
AmblyrhynchuscristatusSRL176	Hemolivia sp.	MN160404	7.39E-175	0.983002833	353	0.997167139
AmblyrhynchuscristatusSRL176	Hemolivia stellata	MH196478	2.66E-174	0.980169972	353	0.997167139
AmblyrhynchuscristatusSRL176	Hemolivia mauritanica	MH497190	9.56E-174	0.980225989	354	0.997167139
AmblyrhynchuscristatusSRL176	Hemolivia mauritanica	KF992709	9.56E-174	0.980225989	354	0.997167139
AmblyrhynchuscristatusSRL176	Hemolivia mauritanica	KF992707	9.56E-174	0.980225989	354	0.997167139
AmblyrhynchuscristatusSRL176	Hemolivia mauritanica	KF992706	9.56E-174	0.980225989	354	0.997167139
AmblyrhynchuscristatusSRL176	Hemolivia mauritanica	KF992705	9.56E-174	0.980225989	354	0.997167139
AmblyrhynchuscristatusSRL176	Hemolivia mauritanica	KF992704	9.56E-174	0.980225989	354	0.997167139
AmblyrhynchuscristatusSRL176	Hemolivia mauritanica	KF992702	9.56E-174	0.980225989	354	0.997167139
AmblyrhynchuscristatusSRL172	Hepatozoon sp. MIG2	JQ080303	0	1	353	0.997167139
AmblyrhynchuscristatusSRL172	Hemolivia sp.	LC603340	2.04E-180	0.991501416	353	0.997167139
AmblyrhynchuscristatusSRL172	Hemolivia sp. ex Amblyomma helvolum	KX347435	7.34E-180	0.991501416	353	0.997167139
AmblyrhynchuscristatusSRL172	Hemolivia sp. ex Rhinoclemmys pulcherrima	KF992713	3.41E-178	0.988668555	353	0.997167139
AmblyrhynchuscristatusSRL172	Hemolivia stellata	MH196482	4.42E-177	0.985835694	353	0.997167139
AmblyrhynchuscristatusSRL172	Hemolivia stellata	MH196480	4.42E-177	0.985835694	353	0.997167139
AmblyrhynchuscristatusSRL172	Hemolivia stellata	MH196479	4.42E-177	0.985835694	353	0.997167139
AmblyrhynchuscristatusSRL172	Hemolivia stellata	MH196475	4.42E-177	0.985835694	353	0.997167139
AmblyrhynchuscristatusSRL172	Hemolivia stellata	KP881349	4.42E-177	0.985835694	353	0.997167139
AmblyrhynchuscristatusSRL172	Hemolivia sp.	MW514212	4.42E-177	0.985835694	353	0.997167139
AmblyrhynchuscristatusSRL172	Hemolivia sp.	LC603342	4.42E-177	0.985835694	353	0.997167139
AmblyrhynchuscristatusSRL172	Hemolivia parvula	KR069083	1.59E-176	0.985835694	353	0.997167139
AmblyrhynchuscristatusSRL172	Hemolivia parvula	KR069082	1.59E-176	0.985835694	353	0.997167139
AmblyrhynchuscristatusSRL172	Hemolivia stellata	MH196481	5.71E-176	0.983002833	353	0.997167139
AmblyrhynchuscristatusSRL172	Hemolivia mauritanica	MN463031	2.05E-175	0.983050847	354	0.997167139
AmblyrhynchuscristatusSRL172	Hemolivia mauritanica	MK918612	2.05E-175	0.983050847	354	0.997167139
AmblyrhynchuscristatusSRL172	Hemolivia mauritanica	MK918611	2.05E-175	0.983050847	354	0.997167139
AmblyrhynchuscristatusSRL172	Hemolivia mauritanica	MK918610	2.05E-175	0.983050847	354	0.997167139
AmblyrhynchuscristatusSRL172	Hemolivia mauritanica	MK918609	2.05E-175	0.983050847	354	0.997167139
AmblyrhynchuscristatusSRL172	Hemolivia mauritanica	MK918608	2.05E-175	0.983050847	354	0.997167139
AmblyrhynchuscristatusSRL172	Hemolivia stellata	MH196477	2.05E-175	0.983002833	353	0.997167139
AmblyrhynchuscristatusSRL172	Hemolivia mauritanica	MH497199	2.05E-175	0.983050847	354	0.997167139
AmblyrhynchuscristatusSRL172	Hemolivia mauritanica	MH497198	2.05E-175	0.983050847	354	0.997167139
AmblyrhynchuscristatusSRL172	Hemolivia mauritanica	MH497197	2.05E-175	0.983050847	354	0.997167139
AmblyrhynchuscristatusSRL172	Hemolivia mauritanica	MH497196	2.05E-175	0.983050847	354	0.997167139
AmblyrhynchuscristatusSRL172	Hemolivia mauritanica	MH497195	2.05E-175	0.983050847	354	0.997167139
AmblyrhynchuscristatusSRL172	Hemolivia mauritanica	MH497194	2.05E-175	0.983050847	354	0.997167139
AmblyrhynchuscristatusSRL172	Hemolivia mauritanica	MH497193	2.05E-175	0.983050847	354	0.997167139
AmblyrhynchuscristatusSRL172	Hemolivia mauritanica	MH497192	2.05E-175	0.983050847	354	0.997167139
AmblyrhynchuscristatusSRL172	Hemolivia mauritanica	MH497191	2.05E-175	0.983050847	354	0.997167139
AmblyrhynchuscristatusSRL172	Hemolivia mauritanica	KF992710	2.05E-175	0.983050847	354	0.997167139
AmblyrhynchuscristatusSRL172	Hemolivia mauritanica	KF992700	2.05E-175	0.983050847	354	0.997167139
AmblyrhynchuscristatusSRL172	Hemolivia mauritanica	KF992699	2.05E-175	0.983050847	354	0.997167139
AmblyrhynchuscristatusSRL172	Hemolivia mauritanica	MW295408	2.05E-175	0.983050847	354	0.997167139
AmblyrhynchuscristatusSRL172	Hemolivia sp. 1 DJH-2013	KC512766	2.05E-175	0.983050847	354	0.997167139
AmblyrhynchuscristatusSRL172	Hemolivia mauritanica	MW092781	2.05E-175	0.983050847	354	0.997167139
AmblyrhynchuscristatusSRL172	Hemolivia mauritanica	MW092780	2.05E-175	0.983050847	354	0.997167139
AmblyrhynchuscristatusSRL172	Hemolivia mauritanica	MW092779	2.05E-175	0.983050847	354	0.997167139
AmblyrhynchuscristatusSRL172	Hemolivia mauritanica	MW092777	2.05E-175	0.983050847	354	0.997167139
AmblyrhynchuscristatusSRL172	Hemolivia mauritanica	MW092776	2.05E-175	0.983050847	354	0.997167139
AmblyrhynchuscristatusSRL172	Hemolivia sp. ex Rhinoclemmys pulcherrima	KF992714	7.39E-175	0.983002833	353	0.997167139
AmblyrhynchuscristatusSRL172	Hemolivia sp.	MN160404	7.39E-175	0.983002833	353	0.997167139
AmblyrhynchuscristatusSRL172	Hemolivia stellata	MH196478	2.66E-174	0.980169972	353	0.997167139
AmblyrhynchuscristatusSRL172	Hemolivia mauritanica	MH497190	9.56E-174	0.980225989	354	0.997167139
AmblyrhynchuscristatusSRL172	Hemolivia mauritanica	KF992709	9.56E-174	0.980225989	354	0.997167139
AmblyrhynchuscristatusSRL172	Hemolivia mauritanica	KF992707	9.56E-174	0.980225989	354	0.997167139
AmblyrhynchuscristatusSRL172	Hemolivia mauritanica	KF992706	9.56E-174	0.980225989	354	0.997167139
AmblyrhynchuscristatusSRL172	Hemolivia mauritanica	KF992705	9.56E-174	0.980225989	354	0.997167139
AmblyrhynchuscristatusSRL172	Hemolivia mauritanica	KF992704	9.56E-174	0.980225989	354	0.997167139
AmblyrhynchuscristatusSRL172	Hemolivia mauritanica	KF992702	9.56E-174	0.980225989	354	0.997167139
AmblyrhynchuscristatusSRL169	Hepatozoon sp. MIG2	JQ080303	0	1	353	0.997167139
AmblyrhynchuscristatusSRL169	Hemolivia sp.	LC603340	2.04E-180	0.991501416	353	0.997167139
AmblyrhynchuscristatusSRL169	Hemolivia sp. ex Amblyomma helvolum	KX347435	7.34E-180	0.991501416	353	0.997167139
AmblyrhynchuscristatusSRL169	Hemolivia sp. ex Rhinoclemmys pulcherrima	KF992713	3.41E-178	0.988668555	353	0.997167139
AmblyrhynchuscristatusSRL169	Hemolivia stellata	MH196482	4.42E-177	0.985835694	353	0.997167139
AmblyrhynchuscristatusSRL169	Hemolivia stellata	MH196480	4.42E-177	0.985835694	353	0.997167139
AmblyrhynchuscristatusSRL169	Hemolivia stellata	MH196479	4.42E-177	0.985835694	353	0.997167139
AmblyrhynchuscristatusSRL169	Hemolivia stellata	MH196475	4.42E-177	0.985835694	353	0.997167139
AmblyrhynchuscristatusSRL169	Hemolivia stellata	KP881349	4.42E-177	0.985835694	353	0.997167139
AmblyrhynchuscristatusSRL169	Hemolivia sp.	MW514212	4.42E-177	0.985835694	353	0.997167139
AmblyrhynchuscristatusSRL169	Hemolivia sp.	LC603342	4.42E-177	0.985835694	353	0.997167139
AmblyrhynchuscristatusSRL169	Hemolivia parvula	KR069083	1.59E-176	0.985835694	353	0.997167139
AmblyrhynchuscristatusSRL169	Hemolivia parvula	KR069082	1.59E-176	0.985835694	353	0.997167139
AmblyrhynchuscristatusSRL169	Hemolivia stellata	MH196481	5.71E-176	0.983002833	353	0.997167139
AmblyrhynchuscristatusSRL169	Hemolivia mauritanica	MN463031	2.05E-175	0.983050847	354	0.997167139
AmblyrhynchuscristatusSRL169	Hemolivia mauritanica	MK918612	2.05E-175	0.983050847	354	0.997167139
AmblyrhynchuscristatusSRL169	Hemolivia mauritanica	MK918611	2.05E-175	0.983050847	354	0.997167139
AmblyrhynchuscristatusSRL169	Hemolivia mauritanica	MK918610	2.05E-175	0.983050847	354	0.997167139
AmblyrhynchuscristatusSRL169	Hemolivia mauritanica	MK918609	2.05E-175	0.983050847	354	0.997167139
AmblyrhynchuscristatusSRL169	Hemolivia mauritanica	MK918608	2.05E-175	0.983050847	354	0.997167139
AmblyrhynchuscristatusSRL169	Hemolivia stellata	MH196477	2.05E-175	0.983002833	353	0.997167139
AmblyrhynchuscristatusSRL169	Hemolivia mauritanica	MH497199	2.05E-175	0.983050847	354	0.997167139
AmblyrhynchuscristatusSRL169	Hemolivia mauritanica	MH497198	2.05E-175	0.983050847	354	0.997167139
AmblyrhynchuscristatusSRL169	Hemolivia mauritanica	MH497197	2.05E-175	0.983050847	354	0.997167139
AmblyrhynchuscristatusSRL169	Hemolivia mauritanica	MH497196	2.05E-175	0.983050847	354	0.997167139
AmblyrhynchuscristatusSRL169	Hemolivia mauritanica	MH497195	2.05E-175	0.983050847	354	0.997167139
AmblyrhynchuscristatusSRL169	Hemolivia mauritanica	MH497194	2.05E-175	0.983050847	354	0.997167139
AmblyrhynchuscristatusSRL169	Hemolivia mauritanica	MH497193	2.05E-175	0.983050847	354	0.997167139
AmblyrhynchuscristatusSRL169	Hemolivia mauritanica	MH497192	2.05E-175	0.983050847	354	0.997167139
AmblyrhynchuscristatusSRL169	Hemolivia mauritanica	MH497191	2.05E-175	0.983050847	354	0.997167139
AmblyrhynchuscristatusSRL169	Hemolivia mauritanica	KF992710	2.05E-175	0.983050847	354	0.997167139
AmblyrhynchuscristatusSRL169	Hemolivia mauritanica	KF992700	2.05E-175	0.983050847	354	0.997167139
AmblyrhynchuscristatusSRL169	Hemolivia mauritanica	KF992699	2.05E-175	0.983050847	354	0.997167139
AmblyrhynchuscristatusSRL169	Hemolivia mauritanica	MW295408	2.05E-175	0.983050847	354	0.997167139
AmblyrhynchuscristatusSRL169	Hemolivia sp. 1 DJH-2013	KC512766	2.05E-175	0.983050847	354	0.997167139
AmblyrhynchuscristatusSRL169	Hemolivia mauritanica	MW092781	2.05E-175	0.983050847	354	0.997167139
AmblyrhynchuscristatusSRL169	Hemolivia mauritanica	MW092780	2.05E-175	0.983050847	354	0.997167139
AmblyrhynchuscristatusSRL169	Hemolivia mauritanica	MW092779	2.05E-175	0.983050847	354	0.997167139
AmblyrhynchuscristatusSRL169	Hemolivia mauritanica	MW092777	2.05E-175	0.983050847	354	0.997167139
AmblyrhynchuscristatusSRL169	Hemolivia mauritanica	MW092776	2.05E-175	0.983050847	354	0.997167139
AmblyrhynchuscristatusSRL169	Hemolivia sp. ex Rhinoclemmys pulcherrima	KF992714	7.39E-175	0.983002833	353	0.997167139
AmblyrhynchuscristatusSRL169	Hemolivia sp.	MN160404	7.39E-175	0.983002833	353	0.997167139
AmblyrhynchuscristatusSRL169	Hemolivia stellata	MH196478	2.66E-174	0.980169972	353	0.997167139
AmblyrhynchuscristatusSRL169	Hemolivia mauritanica	MH497190	9.56E-174	0.980225989	354	0.997167139
AmblyrhynchuscristatusSRL169	Hemolivia mauritanica	KF992709	9.56E-174	0.980225989	354	0.997167139
AmblyrhynchuscristatusSRL169	Hemolivia mauritanica	KF992707	9.56E-174	0.980225989	354	0.997167139
AmblyrhynchuscristatusSRL169	Hemolivia mauritanica	KF992706	9.56E-174	0.980225989	354	0.997167139
AmblyrhynchuscristatusSRL169	Hemolivia mauritanica	KF992705	9.56E-174	0.980225989	354	0.997167139
AmblyrhynchuscristatusSRL169	Hemolivia mauritanica	KF992704	9.56E-174	0.980225989	354	0.997167139
AmblyrhynchuscristatusSRL169	Hemolivia mauritanica	KF992702	9.56E-174	0.980225989	354	0.997167139
AmblyrhynchuscristatusSRL168	Hepatozoon sp. MIG2	JQ080303	0	1	353	0.997167139
AmblyrhynchuscristatusSRL168	Hemolivia sp.	LC603340	2.04E-180	0.991501416	353	0.997167139
AmblyrhynchuscristatusSRL168	Hemolivia sp. ex Amblyomma helvolum	KX347435	7.34E-180	0.991501416	353	0.997167139
AmblyrhynchuscristatusSRL168	Hemolivia sp. ex Rhinoclemmys pulcherrima	KF992713	3.41E-178	0.988668555	353	0.997167139
AmblyrhynchuscristatusSRL168	Hemolivia stellata	MH196482	4.42E-177	0.985835694	353	0.997167139
AmblyrhynchuscristatusSRL168	Hemolivia stellata	MH196480	4.42E-177	0.985835694	353	0.997167139
AmblyrhynchuscristatusSRL168	Hemolivia stellata	MH196479	4.42E-177	0.985835694	353	0.997167139
AmblyrhynchuscristatusSRL168	Hemolivia stellata	MH196475	4.42E-177	0.985835694	353	0.997167139
AmblyrhynchuscristatusSRL168	Hemolivia stellata	KP881349	4.42E-177	0.985835694	353	0.997167139
AmblyrhynchuscristatusSRL168	Hemolivia sp.	MW514212	4.42E-177	0.985835694	353	0.997167139
AmblyrhynchuscristatusSRL168	Hemolivia sp.	LC603342	4.42E-177	0.985835694	353	0.997167139
AmblyrhynchuscristatusSRL168	Hemolivia parvula	KR069083	1.59E-176	0.985835694	353	0.997167139
AmblyrhynchuscristatusSRL168	Hemolivia parvula	KR069082	1.59E-176	0.985835694	353	0.997167139
AmblyrhynchuscristatusSRL168	Hemolivia stellata	MH196481	5.71E-176	0.983002833	353	0.997167139
AmblyrhynchuscristatusSRL168	Hemolivia mauritanica	MN463031	2.05E-175	0.983050847	354	0.997167139
AmblyrhynchuscristatusSRL168	Hemolivia mauritanica	MK918612	2.05E-175	0.983050847	354	0.997167139
AmblyrhynchuscristatusSRL168	Hemolivia mauritanica	MK918611	2.05E-175	0.983050847	354	0.997167139
AmblyrhynchuscristatusSRL168	Hemolivia mauritanica	MK918610	2.05E-175	0.983050847	354	0.997167139
AmblyrhynchuscristatusSRL168	Hemolivia mauritanica	MK918609	2.05E-175	0.983050847	354	0.997167139
AmblyrhynchuscristatusSRL168	Hemolivia mauritanica	MK918608	2.05E-175	0.983050847	354	0.997167139
AmblyrhynchuscristatusSRL168	Hemolivia stellata	MH196477	2.05E-175	0.983002833	353	0.997167139
AmblyrhynchuscristatusSRL168	Hemolivia mauritanica	MH497199	2.05E-175	0.983050847	354	0.997167139
AmblyrhynchuscristatusSRL168	Hemolivia mauritanica	MH497198	2.05E-175	0.983050847	354	0.997167139
AmblyrhynchuscristatusSRL168	Hemolivia mauritanica	MH497197	2.05E-175	0.983050847	354	0.997167139
AmblyrhynchuscristatusSRL168	Hemolivia mauritanica	MH497196	2.05E-175	0.983050847	354	0.997167139
AmblyrhynchuscristatusSRL168	Hemolivia mauritanica	MH497195	2.05E-175	0.983050847	354	0.997167139
AmblyrhynchuscristatusSRL168	Hemolivia mauritanica	MH497194	2.05E-175	0.983050847	354	0.997167139
AmblyrhynchuscristatusSRL168	Hemolivia mauritanica	MH497193	2.05E-175	0.983050847	354	0.997167139
AmblyrhynchuscristatusSRL168	Hemolivia mauritanica	MH497192	2.05E-175	0.983050847	354	0.997167139
AmblyrhynchuscristatusSRL168	Hemolivia mauritanica	MH497191	2.05E-175	0.983050847	354	0.997167139
AmblyrhynchuscristatusSRL168	Hemolivia mauritanica	KF992710	2.05E-175	0.983050847	354	0.997167139
AmblyrhynchuscristatusSRL168	Hemolivia mauritanica	KF992700	2.05E-175	0.983050847	354	0.997167139
AmblyrhynchuscristatusSRL168	Hemolivia mauritanica	KF992699	2.05E-175	0.983050847	354	0.997167139
AmblyrhynchuscristatusSRL168	Hemolivia mauritanica	MW295408	2.05E-175	0.983050847	354	0.997167139
AmblyrhynchuscristatusSRL168	Hemolivia sp. 1 DJH-2013	KC512766	2.05E-175	0.983050847	354	0.997167139
AmblyrhynchuscristatusSRL168	Hemolivia mauritanica	MW092781	2.05E-175	0.983050847	354	0.997167139
AmblyrhynchuscristatusSRL168	Hemolivia mauritanica	MW092780	2.05E-175	0.983050847	354	0.997167139
AmblyrhynchuscristatusSRL168	Hemolivia mauritanica	MW092779	2.05E-175	0.983050847	354	0.997167139
AmblyrhynchuscristatusSRL168	Hemolivia mauritanica	MW092777	2.05E-175	0.983050847	354	0.997167139
AmblyrhynchuscristatusSRL168	Hemolivia mauritanica	MW092776	2.05E-175	0.983050847	354	0.997167139
AmblyrhynchuscristatusSRL168	Hemolivia sp. ex Rhinoclemmys pulcherrima	KF992714	7.39E-175	0.983002833	353	0.997167139
AmblyrhynchuscristatusSRL168	Hemolivia sp.	MN160404	7.39E-175	0.983002833	353	0.997167139
AmblyrhynchuscristatusSRL168	Hemolivia stellata	MH196478	2.66E-174	0.980169972	353	0.997167139
AmblyrhynchuscristatusSRL168	Hemolivia mauritanica	MH497190	9.56E-174	0.980225989	354	0.997167139
AmblyrhynchuscristatusSRL168	Hemolivia mauritanica	KF992709	9.56E-174	0.980225989	354	0.997167139
AmblyrhynchuscristatusSRL168	Hemolivia mauritanica	KF992707	9.56E-174	0.980225989	354	0.997167139
AmblyrhynchuscristatusSRL168	Hemolivia mauritanica	KF992706	9.56E-174	0.980225989	354	0.997167139
AmblyrhynchuscristatusSRL168	Hemolivia mauritanica	KF992705	9.56E-174	0.980225989	354	0.997167139
AmblyrhynchuscristatusSRL168	Hemolivia mauritanica	KF992704	9.56E-174	0.980225989	354	0.997167139
AmblyrhynchuscristatusSRL168	Hemolivia mauritanica	KF992702	9.56E-174	0.980225989	354	0.997167139
AmblyrhynchuscristatusSRL167	Hepatozoon sp. MIG2	JQ080303	0	1	353	0.997167139
AmblyrhynchuscristatusSRL167	Hemolivia sp.	LC603340	2.04E-180	0.991501416	353	0.997167139
AmblyrhynchuscristatusSRL167	Hemolivia sp. ex Amblyomma helvolum	KX347435	7.34E-180	0.991501416	353	0.997167139
AmblyrhynchuscristatusSRL167	Hemolivia sp. ex Rhinoclemmys pulcherrima	KF992713	3.41E-178	0.988668555	353	0.997167139
AmblyrhynchuscristatusSRL167	Hemolivia stellata	MH196482	4.42E-177	0.985835694	353	0.997167139
AmblyrhynchuscristatusSRL167	Hemolivia stellata	MH196480	4.42E-177	0.985835694	353	0.997167139
AmblyrhynchuscristatusSRL167	Hemolivia stellata	MH196479	4.42E-177	0.985835694	353	0.997167139
AmblyrhynchuscristatusSRL167	Hemolivia stellata	MH196475	4.42E-177	0.985835694	353	0.997167139
AmblyrhynchuscristatusSRL167	Hemolivia stellata	KP881349	4.42E-177	0.985835694	353	0.997167139
AmblyrhynchuscristatusSRL167	Hemolivia sp.	MW514212	4.42E-177	0.985835694	353	0.997167139
AmblyrhynchuscristatusSRL167	Hemolivia sp.	LC603342	4.42E-177	0.985835694	353	0.997167139
AmblyrhynchuscristatusSRL167	Hemolivia parvula	KR069083	1.59E-176	0.985835694	353	0.997167139
AmblyrhynchuscristatusSRL167	Hemolivia parvula	KR069082	1.59E-176	0.985835694	353	0.997167139
AmblyrhynchuscristatusSRL167	Hemolivia stellata	MH196481	5.71E-176	0.983002833	353	0.997167139
AmblyrhynchuscristatusSRL167	Hemolivia mauritanica	MN463031	2.05E-175	0.983050847	354	0.997167139
AmblyrhynchuscristatusSRL167	Hemolivia mauritanica	MK918612	2.05E-175	0.983050847	354	0.997167139
AmblyrhynchuscristatusSRL167	Hemolivia mauritanica	MK918611	2.05E-175	0.983050847	354	0.997167139
AmblyrhynchuscristatusSRL167	Hemolivia mauritanica	MK918610	2.05E-175	0.983050847	354	0.997167139
AmblyrhynchuscristatusSRL167	Hemolivia mauritanica	MK918609	2.05E-175	0.983050847	354	0.997167139
AmblyrhynchuscristatusSRL167	Hemolivia mauritanica	MK918608	2.05E-175	0.983050847	354	0.997167139
AmblyrhynchuscristatusSRL167	Hemolivia stellata	MH196477	2.05E-175	0.983002833	353	0.997167139
AmblyrhynchuscristatusSRL167	Hemolivia mauritanica	MH497199	2.05E-175	0.983050847	354	0.997167139
AmblyrhynchuscristatusSRL167	Hemolivia mauritanica	MH497198	2.05E-175	0.983050847	354	0.997167139
AmblyrhynchuscristatusSRL167	Hemolivia mauritanica	MH497197	2.05E-175	0.983050847	354	0.997167139
AmblyrhynchuscristatusSRL167	Hemolivia mauritanica	MH497196	2.05E-175	0.983050847	354	0.997167139
AmblyrhynchuscristatusSRL167	Hemolivia mauritanica	MH497195	2.05E-175	0.983050847	354	0.997167139
AmblyrhynchuscristatusSRL167	Hemolivia mauritanica	MH497194	2.05E-175	0.983050847	354	0.997167139
AmblyrhynchuscristatusSRL167	Hemolivia mauritanica	MH497193	2.05E-175	0.983050847	354	0.997167139
AmblyrhynchuscristatusSRL167	Hemolivia mauritanica	MH497192	2.05E-175	0.983050847	354	0.997167139
AmblyrhynchuscristatusSRL167	Hemolivia mauritanica	MH497191	2.05E-175	0.983050847	354	0.997167139
AmblyrhynchuscristatusSRL167	Hemolivia mauritanica	KF992710	2.05E-175	0.983050847	354	0.997167139
AmblyrhynchuscristatusSRL167	Hemolivia mauritanica	KF992700	2.05E-175	0.983050847	354	0.997167139
AmblyrhynchuscristatusSRL167	Hemolivia mauritanica	KF992699	2.05E-175	0.983050847	354	0.997167139
AmblyrhynchuscristatusSRL167	Hemolivia mauritanica	MW295408	2.05E-175	0.983050847	354	0.997167139
AmblyrhynchuscristatusSRL167	Hemolivia sp. 1 DJH-2013	KC512766	2.05E-175	0.983050847	354	0.997167139
AmblyrhynchuscristatusSRL167	Hemolivia mauritanica	MW092781	2.05E-175	0.983050847	354	0.997167139
AmblyrhynchuscristatusSRL167	Hemolivia mauritanica	MW092780	2.05E-175	0.983050847	354	0.997167139
AmblyrhynchuscristatusSRL167	Hemolivia mauritanica	MW092779	2.05E-175	0.983050847	354	0.997167139
AmblyrhynchuscristatusSRL167	Hemolivia mauritanica	MW092777	2.05E-175	0.983050847	354	0.997167139
AmblyrhynchuscristatusSRL167	Hemolivia mauritanica	MW092776	2.05E-175	0.983050847	354	0.997167139
AmblyrhynchuscristatusSRL167	Hemolivia sp. ex Rhinoclemmys pulcherrima	KF992714	7.39E-175	0.983002833	353	0.997167139
AmblyrhynchuscristatusSRL167	Hemolivia sp.	MN160404	7.39E-175	0.983002833	353	0.997167139
AmblyrhynchuscristatusSRL167	Hemolivia stellata	MH196478	2.66E-174	0.980169972	353	0.997167139
AmblyrhynchuscristatusSRL167	Hemolivia mauritanica	MH497190	9.56E-174	0.980225989	354	0.997167139
AmblyrhynchuscristatusSRL167	Hemolivia mauritanica	KF992709	9.56E-174	0.980225989	354	0.997167139
AmblyrhynchuscristatusSRL167	Hemolivia mauritanica	KF992707	9.56E-174	0.980225989	354	0.997167139
AmblyrhynchuscristatusSRL167	Hemolivia mauritanica	KF992706	9.56E-174	0.980225989	354	0.997167139
AmblyrhynchuscristatusSRL167	Hemolivia mauritanica	KF992705	9.56E-174	0.980225989	354	0.997167139
AmblyrhynchuscristatusSRL167	Hemolivia mauritanica	KF992704	9.56E-174	0.980225989	354	0.997167139
AmblyrhynchuscristatusSRL167	Hemolivia mauritanica	KF992702	9.56E-174	0.980225989	354	0.997167139
AmblyrhynchuscristatusSRL166	Hepatozoon sp. MIG2	JQ080303	0	1	353	0.997167139
AmblyrhynchuscristatusSRL166	Hemolivia sp.	LC603340	2.04E-180	0.991501416	353	0.997167139
AmblyrhynchuscristatusSRL166	Hemolivia sp. ex Amblyomma helvolum	KX347435	7.34E-180	0.991501416	353	0.997167139
AmblyrhynchuscristatusSRL166	Hemolivia sp. ex Rhinoclemmys pulcherrima	KF992713	3.41E-178	0.988668555	353	0.997167139
AmblyrhynchuscristatusSRL166	Hemolivia stellata	MH196482	4.42E-177	0.985835694	353	0.997167139
AmblyrhynchuscristatusSRL166	Hemolivia stellata	MH196480	4.42E-177	0.985835694	353	0.997167139
AmblyrhynchuscristatusSRL166	Hemolivia stellata	MH196479	4.42E-177	0.985835694	353	0.997167139
AmblyrhynchuscristatusSRL166	Hemolivia stellata	MH196475	4.42E-177	0.985835694	353	0.997167139
AmblyrhynchuscristatusSRL166	Hemolivia stellata	KP881349	4.42E-177	0.985835694	353	0.997167139
AmblyrhynchuscristatusSRL166	Hemolivia sp.	MW514212	4.42E-177	0.985835694	353	0.997167139
AmblyrhynchuscristatusSRL166	Hemolivia sp.	LC603342	4.42E-177	0.985835694	353	0.997167139
AmblyrhynchuscristatusSRL166	Hemolivia parvula	KR069083	1.59E-176	0.985835694	353	0.997167139
AmblyrhynchuscristatusSRL166	Hemolivia parvula	KR069082	1.59E-176	0.985835694	353	0.997167139
AmblyrhynchuscristatusSRL166	Hemolivia stellata	MH196481	5.71E-176	0.983002833	353	0.997167139
AmblyrhynchuscristatusSRL166	Hemolivia mauritanica	MN463031	2.05E-175	0.983050847	354	0.997167139
AmblyrhynchuscristatusSRL166	Hemolivia mauritanica	MK918612	2.05E-175	0.983050847	354	0.997167139
AmblyrhynchuscristatusSRL166	Hemolivia mauritanica	MK918611	2.05E-175	0.983050847	354	0.997167139
AmblyrhynchuscristatusSRL166	Hemolivia mauritanica	MK918610	2.05E-175	0.983050847	354	0.997167139
AmblyrhynchuscristatusSRL166	Hemolivia mauritanica	MK918609	2.05E-175	0.983050847	354	0.997167139
AmblyrhynchuscristatusSRL166	Hemolivia mauritanica	MK918608	2.05E-175	0.983050847	354	0.997167139
AmblyrhynchuscristatusSRL166	Hemolivia stellata	MH196477	2.05E-175	0.983002833	353	0.997167139
AmblyrhynchuscristatusSRL166	Hemolivia mauritanica	MH497199	2.05E-175	0.983050847	354	0.997167139
AmblyrhynchuscristatusSRL166	Hemolivia mauritanica	MH497198	2.05E-175	0.983050847	354	0.997167139
AmblyrhynchuscristatusSRL166	Hemolivia mauritanica	MH497197	2.05E-175	0.983050847	354	0.997167139
AmblyrhynchuscristatusSRL166	Hemolivia mauritanica	MH497196	2.05E-175	0.983050847	354	0.997167139
AmblyrhynchuscristatusSRL166	Hemolivia mauritanica	MH497195	2.05E-175	0.983050847	354	0.997167139
AmblyrhynchuscristatusSRL166	Hemolivia mauritanica	MH497194	2.05E-175	0.983050847	354	0.997167139
AmblyrhynchuscristatusSRL166	Hemolivia mauritanica	MH497193	2.05E-175	0.983050847	354	0.997167139
AmblyrhynchuscristatusSRL166	Hemolivia mauritanica	MH497192	2.05E-175	0.983050847	354	0.997167139
AmblyrhynchuscristatusSRL166	Hemolivia mauritanica	MH497191	2.05E-175	0.983050847	354	0.997167139
AmblyrhynchuscristatusSRL166	Hemolivia mauritanica	KF992710	2.05E-175	0.983050847	354	0.997167139
AmblyrhynchuscristatusSRL166	Hemolivia mauritanica	KF992700	2.05E-175	0.983050847	354	0.997167139
AmblyrhynchuscristatusSRL166	Hemolivia mauritanica	KF992699	2.05E-175	0.983050847	354	0.997167139
AmblyrhynchuscristatusSRL166	Hemolivia mauritanica	MW295408	2.05E-175	0.983050847	354	0.997167139
AmblyrhynchuscristatusSRL166	Hemolivia sp. 1 DJH-2013	KC512766	2.05E-175	0.983050847	354	0.997167139
AmblyrhynchuscristatusSRL166	Hemolivia mauritanica	MW092781	2.05E-175	0.983050847	354	0.997167139
AmblyrhynchuscristatusSRL166	Hemolivia mauritanica	MW092780	2.05E-175	0.983050847	354	0.997167139
AmblyrhynchuscristatusSRL166	Hemolivia mauritanica	MW092779	2.05E-175	0.983050847	354	0.997167139
AmblyrhynchuscristatusSRL166	Hemolivia mauritanica	MW092777	2.05E-175	0.983050847	354	0.997167139
AmblyrhynchuscristatusSRL166	Hemolivia mauritanica	MW092776	2.05E-175	0.983050847	354	0.997167139
AmblyrhynchuscristatusSRL166	Hemolivia sp. ex Rhinoclemmys pulcherrima	KF992714	7.39E-175	0.983002833	353	0.997167139
AmblyrhynchuscristatusSRL166	Hemolivia sp.	MN160404	7.39E-175	0.983002833	353	0.997167139
AmblyrhynchuscristatusSRL166	Hemolivia stellata	MH196478	2.66E-174	0.980169972	353	0.997167139
AmblyrhynchuscristatusSRL166	Hemolivia mauritanica	MH497190	9.56E-174	0.980225989	354	0.997167139
AmblyrhynchuscristatusSRL166	Hemolivia mauritanica	KF992709	9.56E-174	0.980225989	354	0.997167139
AmblyrhynchuscristatusSRL166	Hemolivia mauritanica	KF992707	9.56E-174	0.980225989	354	0.997167139
AmblyrhynchuscristatusSRL166	Hemolivia mauritanica	KF992706	9.56E-174	0.980225989	354	0.997167139
AmblyrhynchuscristatusSRL166	Hemolivia mauritanica	KF992705	9.56E-174	0.980225989	354	0.997167139
AmblyrhynchuscristatusSRL166	Hemolivia mauritanica	KF992704	9.56E-174	0.980225989	354	0.997167139
AmblyrhynchuscristatusSRL166	Hemolivia mauritanica	KF992702	9.56E-174	0.980225989	354	0.997167139
AmblyrhynchuscristatusSAN104	Hepatozoon sp. MIG2	JQ080303	1.43E-120	1	236	0.995762712
AmblyrhynchuscristatusSAN104	Hemolivia sp. ex Amblyomma helvolum	KX347435	6.63E-119	0.995762712	236	0.995762712
AmblyrhynchuscristatusSAN104	Hemolivia sp. ex Rhinoclemmys pulcherrima	KF992713	6.63E-119	0.995762712	236	0.995762712
AmblyrhynchuscristatusSAN104	Hemolivia sp. ex Rhinoclemmys pulcherrima	KF992714	8.58E-118	0.995726496	234	0.987288136
AmblyrhynchuscristatusSAN104	Hemolivia sp.	MN160404	8.58E-118	0.995726496	234	0.987288136
AmblyrhynchuscristatusSAN104	Hemolivia parvula	KR069083	3.09E-117	0.991525424	236	0.995762712
AmblyrhynchuscristatusSAN104	Hemolivia parvula	KR069082	3.09E-117	0.991525424	236	0.995762712
AmblyrhynchuscristatusSAN104	Hemolivia sp.	LC603340	3.09E-117	0.991525424	236	0.995762712
AmblyrhynchuscristatusSAN104	Hepatozoon felis	MN905025	1.11E-116	0.991489362	235	0.991525424
AmblyrhynchuscristatusSAN104	Hepatozoon felis	MN905024	1.11E-116	0.991489362	235	0.991525424
AmblyrhynchuscristatusSAN104	Hepatozoon felis	MK957189	1.11E-116	0.991489362	235	0.991525424
AmblyrhynchuscristatusSAN104	Hepatozoon felis	MH656727	1.11E-116	0.991489362	235	0.991525424
AmblyrhynchuscristatusSAN104	Hepatozoon felis	KY511259	1.11E-116	0.991489362	235	0.991525424
AmblyrhynchuscristatusSAN104	Hepatozoon felis	KX017290	1.11E-116	0.991489362	235	0.991525424
AmblyrhynchuscristatusSAN104	Hepatozoon sp. DJH-2016	KU955997	1.11E-116	0.991489362	235	0.991525424
AmblyrhynchuscristatusSAN104	Hepatozoon sp. DJH-2016	KU955996	1.11E-116	0.991489362	235	0.991525424
AmblyrhynchuscristatusSAN104	Hemolivia mariae	KF992712	1.11E-116	0.991489362	235	0.991525424
AmblyrhynchuscristatusSAN104	Hemolivia mariae	KF992711	1.11E-116	0.991489362	235	0.991525424
AmblyrhynchuscristatusSAN104	Hepatozoon felis	OM462842	1.11E-116	0.991489362	235	0.991525424
AmblyrhynchuscristatusSAN104	Hepatozoon felis	OM462703	1.11E-116	0.991489362	235	0.991525424
AmblyrhynchuscristatusSAN104	Hepatozoon felis	OM462674	1.11E-116	0.991489362	235	0.991525424
AmblyrhynchuscristatusSAN104	Hemolivia mariae	OL440971	1.11E-116	0.991489362	235	0.991525424
AmblyrhynchuscristatusSAN104	Hemolivia mariae	OL440970	1.11E-116	0.991489362	235	0.991525424
AmblyrhynchuscristatusSAN104	Hepatozoon felis	OL852087	1.11E-116	0.991489362	235	0.991525424
AmblyrhynchuscristatusSAN104	Hepatozoon felis	AB896694	1.11E-116	0.991489362	235	0.991525424
AmblyrhynchuscristatusSAN104	Hepatozoon felis	AB896691	1.11E-116	0.991489362	235	0.991525424
AmblyrhynchuscristatusSAN104	Hepatozoon felis	AB896690	1.11E-116	0.991489362	235	0.991525424
AmblyrhynchuscristatusSAN104	Hepatozoon felis	OK036954	1.11E-116	0.991489362	235	0.991525424
AmblyrhynchuscristatusSAN104	Hepatozoon felis	OK036951	1.11E-116	0.991489362	235	0.991525424
AmblyrhynchuscristatusSAN104	Hepatozoon felis	MZ895464	1.11E-116	0.991489362	235	0.991525424
AmblyrhynchuscristatusSAN104	Hepatozoon felis	MZ476769	1.11E-116	0.991489362	235	0.991525424
AmblyrhynchuscristatusSAN104	Hepatozoon felis	MZ475990	1.11E-116	0.991489362	235	0.991525424
AmblyrhynchuscristatusSAN104	Hepatozoon felis	MZ475987	1.11E-116	0.991489362	235	0.991525424
AmblyrhynchuscristatusSAN104	Hepatozoon felis	MZ475980	1.11E-116	0.991489362	235	0.991525424
AmblyrhynchuscristatusSAN104	Hepatozoon felis	MZ475978	1.11E-116	0.991489362	235	0.991525424
AmblyrhynchuscristatusSAN104	Hepatozoon felis	MZ475977	1.11E-116	0.991489362	235	0.991525424
AmblyrhynchuscristatusSAN104	Hepatozoon cf. felis ex Hyaenidae JK-2021	MW872068	1.11E-116	0.991489362	235	0.991525424
AmblyrhynchuscristatusSAN104	Hepatozoon cf. felis ex Hyaenidae JK-2021	MW872067	1.11E-116	0.991489362	235	0.991525424
AmblyrhynchuscristatusSAN104	Hepatozoon cf. felis ex Hyaenidae JK-2021	MW872066	1.11E-116	0.991489362	235	0.991525424
AmblyrhynchuscristatusSAN104	Hepatozoon cf. felis ex Hyaenidae JK-2021	MW872064	1.11E-116	0.991489362	235	0.991525424
AmblyrhynchuscristatusSAN104	Hepatozoon cf. felis ex Hyaenidae JK-2021	MW872063	1.11E-116	0.991489362	235	0.991525424
AmblyrhynchuscristatusSAN104	Hepatozoon cf. felis ex Hyaenidae JK-2021	MW872060	1.11E-116	0.991489362	235	0.991525424
AmblyrhynchuscristatusSAN104	Hepatozoon cf. felis ex Hyaenidae JK-2021	MW872059	1.11E-116	0.991489362	235	0.991525424
AmblyrhynchuscristatusSAN104	Hepatozoon felis	MT210595	1.11E-116	0.991489362	235	0.991525424
AmblyrhynchuscristatusSAN104	Hepatozoon sp. 133sp	HQ734791	3.99E-116	0.987288136	236	0.995762712
AmblyrhynchuscristatusSAN104	Hepatozoon sp.	MN792999	2.40E-113	0.978723404	235	0.991525424
AmblyrhynchuscristatusSAN104	Hepatozoon sp.	MN792998	2.40E-113	0.978723404	235	0.991525424
AmblyrhynchuscristatusSAN104	Hepatozoon sp.	MN792997	2.40E-113	0.978723404	235	0.991525424
AmblyrhynchuscristatusSAN104	Hepatozoon sp.	MN792996	2.40E-113	0.978723404	235	0.991525424
AmblyrhynchuscristatusSAN104	Hepatozoon sp. ex Nasua nasua	KF516510	8.64E-113	0.974683544	237	0.995762712
AmblyrhynchuscristatusSRL161	Hepatozoon sp. MIG2	JQ080303	0	1	353	0.997167139
AmblyrhynchuscristatusSRL161	Hemolivia sp.	LC603340	2.04E-180	0.991501416	353	0.997167139
AmblyrhynchuscristatusSRL161	Hemolivia sp. ex Amblyomma helvolum	KX347435	7.34E-180	0.991501416	353	0.997167139
AmblyrhynchuscristatusSRL161	Hemolivia sp. ex Rhinoclemmys pulcherrima	KF992713	3.41E-178	0.988668555	353	0.997167139
AmblyrhynchuscristatusSRL161	Hemolivia stellata	MH196482	4.42E-177	0.985835694	353	0.997167139
AmblyrhynchuscristatusSRL161	Hemolivia stellata	MH196480	4.42E-177	0.985835694	353	0.997167139
AmblyrhynchuscristatusSRL161	Hemolivia stellata	MH196479	4.42E-177	0.985835694	353	0.997167139
AmblyrhynchuscristatusSRL161	Hemolivia stellata	MH196475	4.42E-177	0.985835694	353	0.997167139
AmblyrhynchuscristatusSRL161	Hemolivia stellata	KP881349	4.42E-177	0.985835694	353	0.997167139
AmblyrhynchuscristatusSRL161	Hemolivia sp.	MW514212	4.42E-177	0.985835694	353	0.997167139
AmblyrhynchuscristatusSRL161	Hemolivia sp.	LC603342	4.42E-177	0.985835694	353	0.997167139
AmblyrhynchuscristatusSRL161	Hemolivia parvula	KR069083	1.59E-176	0.985835694	353	0.997167139
AmblyrhynchuscristatusSRL161	Hemolivia parvula	KR069082	1.59E-176	0.985835694	353	0.997167139
AmblyrhynchuscristatusSRL161	Hemolivia stellata	MH196481	5.71E-176	0.983002833	353	0.997167139
AmblyrhynchuscristatusSRL161	Hemolivia mauritanica	MN463031	2.05E-175	0.983050847	354	0.997167139
AmblyrhynchuscristatusSRL161	Hemolivia mauritanica	MK918612	2.05E-175	0.983050847	354	0.997167139
AmblyrhynchuscristatusSRL161	Hemolivia mauritanica	MK918611	2.05E-175	0.983050847	354	0.997167139
AmblyrhynchuscristatusSRL161	Hemolivia mauritanica	MK918610	2.05E-175	0.983050847	354	0.997167139
AmblyrhynchuscristatusSRL161	Hemolivia mauritanica	MK918609	2.05E-175	0.983050847	354	0.997167139
AmblyrhynchuscristatusSRL161	Hemolivia mauritanica	MK918608	2.05E-175	0.983050847	354	0.997167139
AmblyrhynchuscristatusSRL161	Hemolivia stellata	MH196477	2.05E-175	0.983002833	353	0.997167139
AmblyrhynchuscristatusSRL161	Hemolivia mauritanica	MH497199	2.05E-175	0.983050847	354	0.997167139
AmblyrhynchuscristatusSRL161	Hemolivia mauritanica	MH497198	2.05E-175	0.983050847	354	0.997167139
AmblyrhynchuscristatusSRL161	Hemolivia mauritanica	MH497197	2.05E-175	0.983050847	354	0.997167139
AmblyrhynchuscristatusSRL161	Hemolivia mauritanica	MH497196	2.05E-175	0.983050847	354	0.997167139
AmblyrhynchuscristatusSRL161	Hemolivia mauritanica	MH497195	2.05E-175	0.983050847	354	0.997167139
AmblyrhynchuscristatusSRL161	Hemolivia mauritanica	MH497194	2.05E-175	0.983050847	354	0.997167139
AmblyrhynchuscristatusSRL161	Hemolivia mauritanica	MH497193	2.05E-175	0.983050847	354	0.997167139
AmblyrhynchuscristatusSRL161	Hemolivia mauritanica	MH497192	2.05E-175	0.983050847	354	0.997167139
AmblyrhynchuscristatusSRL161	Hemolivia mauritanica	MH497191	2.05E-175	0.983050847	354	0.997167139
AmblyrhynchuscristatusSRL161	Hemolivia mauritanica	KF992710	2.05E-175	0.983050847	354	0.997167139
AmblyrhynchuscristatusSRL161	Hemolivia mauritanica	KF992700	2.05E-175	0.983050847	354	0.997167139
AmblyrhynchuscristatusSRL161	Hemolivia mauritanica	KF992699	2.05E-175	0.983050847	354	0.997167139
AmblyrhynchuscristatusSRL161	Hemolivia mauritanica	MW295408	2.05E-175	0.983050847	354	0.997167139
AmblyrhynchuscristatusSRL161	Hemolivia sp. 1 DJH-2013	KC512766	2.05E-175	0.983050847	354	0.997167139
AmblyrhynchuscristatusSRL161	Hemolivia mauritanica	MW092781	2.05E-175	0.983050847	354	0.997167139
AmblyrhynchuscristatusSRL161	Hemolivia mauritanica	MW092780	2.05E-175	0.983050847	354	0.997167139
AmblyrhynchuscristatusSRL161	Hemolivia mauritanica	MW092779	2.05E-175	0.983050847	354	0.997167139
AmblyrhynchuscristatusSRL161	Hemolivia mauritanica	MW092777	2.05E-175	0.983050847	354	0.997167139
AmblyrhynchuscristatusSRL161	Hemolivia mauritanica	MW092776	2.05E-175	0.983050847	354	0.997167139
AmblyrhynchuscristatusSRL161	Hemolivia sp. ex Rhinoclemmys pulcherrima	KF992714	7.39E-175	0.983002833	353	0.997167139
AmblyrhynchuscristatusSRL161	Hemolivia sp.	MN160404	7.39E-175	0.983002833	353	0.997167139
AmblyrhynchuscristatusSRL161	Hemolivia stellata	MH196478	2.66E-174	0.980169972	353	0.997167139
AmblyrhynchuscristatusSRL161	Hemolivia mauritanica	MH497190	9.56E-174	0.980225989	354	0.997167139
AmblyrhynchuscristatusSRL161	Hemolivia mauritanica	KF992709	9.56E-174	0.980225989	354	0.997167139
AmblyrhynchuscristatusSRL161	Hemolivia mauritanica	KF992707	9.56E-174	0.980225989	354	0.997167139
AmblyrhynchuscristatusSRL161	Hemolivia mauritanica	KF992706	9.56E-174	0.980225989	354	0.997167139
AmblyrhynchuscristatusSRL161	Hemolivia mauritanica	KF992705	9.56E-174	0.980225989	354	0.997167139
AmblyrhynchuscristatusSRL161	Hemolivia mauritanica	KF992704	9.56E-174	0.980225989	354	0.997167139
AmblyrhynchuscristatusSRL161	Hemolivia mauritanica	KF992702	9.56E-174	0.980225989	354	0.997167139
AmblyrhynchuscristatusSRL159	Hepatozoon sp. MIG2	JQ080303	0	1	353	0.997167139
AmblyrhynchuscristatusSRL159	Hemolivia sp.	LC603340	2.04E-180	0.991501416	353	0.997167139
AmblyrhynchuscristatusSRL159	Hemolivia sp. ex Amblyomma helvolum	KX347435	7.34E-180	0.991501416	353	0.997167139
AmblyrhynchuscristatusSRL159	Hemolivia sp. ex Rhinoclemmys pulcherrima	KF992713	3.41E-178	0.988668555	353	0.997167139
AmblyrhynchuscristatusSRL159	Hemolivia stellata	MH196482	4.42E-177	0.985835694	353	0.997167139
AmblyrhynchuscristatusSRL159	Hemolivia stellata	MH196480	4.42E-177	0.985835694	353	0.997167139
AmblyrhynchuscristatusSRL159	Hemolivia stellata	MH196479	4.42E-177	0.985835694	353	0.997167139
AmblyrhynchuscristatusSRL159	Hemolivia stellata	MH196475	4.42E-177	0.985835694	353	0.997167139
AmblyrhynchuscristatusSRL159	Hemolivia stellata	KP881349	4.42E-177	0.985835694	353	0.997167139
AmblyrhynchuscristatusSRL159	Hemolivia sp.	MW514212	4.42E-177	0.985835694	353	0.997167139
AmblyrhynchuscristatusSRL159	Hemolivia sp.	LC603342	4.42E-177	0.985835694	353	0.997167139
AmblyrhynchuscristatusSRL159	Hemolivia parvula	KR069083	1.59E-176	0.985835694	353	0.997167139
AmblyrhynchuscristatusSRL159	Hemolivia parvula	KR069082	1.59E-176	0.985835694	353	0.997167139
AmblyrhynchuscristatusSRL159	Hemolivia stellata	MH196481	5.71E-176	0.983002833	353	0.997167139
AmblyrhynchuscristatusSRL159	Hemolivia mauritanica	MN463031	2.05E-175	0.983050847	354	0.997167139
AmblyrhynchuscristatusSRL159	Hemolivia mauritanica	MK918612	2.05E-175	0.983050847	354	0.997167139
AmblyrhynchuscristatusSRL159	Hemolivia mauritanica	MK918611	2.05E-175	0.983050847	354	0.997167139
AmblyrhynchuscristatusSRL159	Hemolivia mauritanica	MK918610	2.05E-175	0.983050847	354	0.997167139
AmblyrhynchuscristatusSRL159	Hemolivia mauritanica	MK918609	2.05E-175	0.983050847	354	0.997167139
AmblyrhynchuscristatusSRL159	Hemolivia mauritanica	MK918608	2.05E-175	0.983050847	354	0.997167139
AmblyrhynchuscristatusSRL159	Hemolivia stellata	MH196477	2.05E-175	0.983002833	353	0.997167139
AmblyrhynchuscristatusSRL159	Hemolivia mauritanica	MH497199	2.05E-175	0.983050847	354	0.997167139
AmblyrhynchuscristatusSRL159	Hemolivia mauritanica	MH497198	2.05E-175	0.983050847	354	0.997167139
AmblyrhynchuscristatusSRL159	Hemolivia mauritanica	MH497197	2.05E-175	0.983050847	354	0.997167139
AmblyrhynchuscristatusSRL159	Hemolivia mauritanica	MH497196	2.05E-175	0.983050847	354	0.997167139
AmblyrhynchuscristatusSRL159	Hemolivia mauritanica	MH497195	2.05E-175	0.983050847	354	0.997167139
AmblyrhynchuscristatusSRL159	Hemolivia mauritanica	MH497194	2.05E-175	0.983050847	354	0.997167139
AmblyrhynchuscristatusSRL159	Hemolivia mauritanica	MH497193	2.05E-175	0.983050847	354	0.997167139
AmblyrhynchuscristatusSRL159	Hemolivia mauritanica	MH497192	2.05E-175	0.983050847	354	0.997167139
AmblyrhynchuscristatusSRL159	Hemolivia mauritanica	MH497191	2.05E-175	0.983050847	354	0.997167139
AmblyrhynchuscristatusSRL159	Hemolivia mauritanica	KF992710	2.05E-175	0.983050847	354	0.997167139
AmblyrhynchuscristatusSRL159	Hemolivia mauritanica	KF992700	2.05E-175	0.983050847	354	0.997167139
AmblyrhynchuscristatusSRL159	Hemolivia mauritanica	KF992699	2.05E-175	0.983050847	354	0.997167139
AmblyrhynchuscristatusSRL159	Hemolivia mauritanica	MW295408	2.05E-175	0.983050847	354	0.997167139
AmblyrhynchuscristatusSRL159	Hemolivia sp. 1 DJH-2013	KC512766	2.05E-175	0.983050847	354	0.997167139
AmblyrhynchuscristatusSRL159	Hemolivia mauritanica	MW092781	2.05E-175	0.983050847	354	0.997167139
AmblyrhynchuscristatusSRL159	Hemolivia mauritanica	MW092780	2.05E-175	0.983050847	354	0.997167139
AmblyrhynchuscristatusSRL159	Hemolivia mauritanica	MW092779	2.05E-175	0.983050847	354	0.997167139
AmblyrhynchuscristatusSRL159	Hemolivia mauritanica	MW092777	2.05E-175	0.983050847	354	0.997167139
AmblyrhynchuscristatusSRL159	Hemolivia mauritanica	MW092776	2.05E-175	0.983050847	354	0.997167139
AmblyrhynchuscristatusSRL159	Hemolivia sp. ex Rhinoclemmys pulcherrima	KF992714	7.39E-175	0.983002833	353	0.997167139
AmblyrhynchuscristatusSRL159	Hemolivia sp.	MN160404	7.39E-175	0.983002833	353	0.997167139
AmblyrhynchuscristatusSRL159	Hemolivia stellata	MH196478	2.66E-174	0.980169972	353	0.997167139
AmblyrhynchuscristatusSRL159	Hemolivia mauritanica	MH497190	9.56E-174	0.980225989	354	0.997167139
AmblyrhynchuscristatusSRL159	Hemolivia mauritanica	KF992709	9.56E-174	0.980225989	354	0.997167139
AmblyrhynchuscristatusSRL159	Hemolivia mauritanica	KF992707	9.56E-174	0.980225989	354	0.997167139
AmblyrhynchuscristatusSRL159	Hemolivia mauritanica	KF992706	9.56E-174	0.980225989	354	0.997167139
AmblyrhynchuscristatusSRL159	Hemolivia mauritanica	KF992705	9.56E-174	0.980225989	354	0.997167139
AmblyrhynchuscristatusSRL159	Hemolivia mauritanica	KF992704	9.56E-174	0.980225989	354	0.997167139
AmblyrhynchuscristatusSRL159	Hemolivia mauritanica	KF992702	9.56E-174	0.980225989	354	0.997167139
AmblyrhynchuscristatusSRL157	Hepatozoon sp. MIG2	JQ080303	0	1	353	0.997167139
AmblyrhynchuscristatusSRL157	Hemolivia sp.	LC603340	2.04E-180	0.991501416	353	0.997167139
AmblyrhynchuscristatusSRL157	Hemolivia sp. ex Amblyomma helvolum	KX347435	7.34E-180	0.991501416	353	0.997167139
AmblyrhynchuscristatusSRL157	Hemolivia sp. ex Rhinoclemmys pulcherrima	KF992713	3.41E-178	0.988668555	353	0.997167139
AmblyrhynchuscristatusSRL157	Hemolivia stellata	MH196482	4.42E-177	0.985835694	353	0.997167139
AmblyrhynchuscristatusSRL157	Hemolivia stellata	MH196480	4.42E-177	0.985835694	353	0.997167139
AmblyrhynchuscristatusSRL157	Hemolivia stellata	MH196479	4.42E-177	0.985835694	353	0.997167139
AmblyrhynchuscristatusSRL157	Hemolivia stellata	MH196475	4.42E-177	0.985835694	353	0.997167139
AmblyrhynchuscristatusSRL157	Hemolivia stellata	KP881349	4.42E-177	0.985835694	353	0.997167139
AmblyrhynchuscristatusSRL157	Hemolivia sp.	MW514212	4.42E-177	0.985835694	353	0.997167139
AmblyrhynchuscristatusSRL157	Hemolivia sp.	LC603342	4.42E-177	0.985835694	353	0.997167139
AmblyrhynchuscristatusSRL157	Hemolivia parvula	KR069083	1.59E-176	0.985835694	353	0.997167139
AmblyrhynchuscristatusSRL157	Hemolivia parvula	KR069082	1.59E-176	0.985835694	353	0.997167139
AmblyrhynchuscristatusSRL157	Hemolivia stellata	MH196481	5.71E-176	0.983002833	353	0.997167139
AmblyrhynchuscristatusSRL157	Hemolivia mauritanica	MN463031	2.05E-175	0.983050847	354	0.997167139
AmblyrhynchuscristatusSRL157	Hemolivia mauritanica	MK918612	2.05E-175	0.983050847	354	0.997167139
AmblyrhynchuscristatusSRL157	Hemolivia mauritanica	MK918611	2.05E-175	0.983050847	354	0.997167139
AmblyrhynchuscristatusSRL157	Hemolivia mauritanica	MK918610	2.05E-175	0.983050847	354	0.997167139
AmblyrhynchuscristatusSRL157	Hemolivia mauritanica	MK918609	2.05E-175	0.983050847	354	0.997167139
AmblyrhynchuscristatusSRL157	Hemolivia mauritanica	MK918608	2.05E-175	0.983050847	354	0.997167139
AmblyrhynchuscristatusSRL157	Hemolivia stellata	MH196477	2.05E-175	0.983002833	353	0.997167139
AmblyrhynchuscristatusSRL157	Hemolivia mauritanica	MH497199	2.05E-175	0.983050847	354	0.997167139
AmblyrhynchuscristatusSRL157	Hemolivia mauritanica	MH497198	2.05E-175	0.983050847	354	0.997167139
AmblyrhynchuscristatusSRL157	Hemolivia mauritanica	MH497197	2.05E-175	0.983050847	354	0.997167139
AmblyrhynchuscristatusSRL157	Hemolivia mauritanica	MH497196	2.05E-175	0.983050847	354	0.997167139
AmblyrhynchuscristatusSRL157	Hemolivia mauritanica	MH497195	2.05E-175	0.983050847	354	0.997167139
AmblyrhynchuscristatusSRL157	Hemolivia mauritanica	MH497194	2.05E-175	0.983050847	354	0.997167139
AmblyrhynchuscristatusSRL157	Hemolivia mauritanica	MH497193	2.05E-175	0.983050847	354	0.997167139
AmblyrhynchuscristatusSRL157	Hemolivia mauritanica	MH497192	2.05E-175	0.983050847	354	0.997167139
AmblyrhynchuscristatusSRL157	Hemolivia mauritanica	MH497191	2.05E-175	0.983050847	354	0.997167139
AmblyrhynchuscristatusSRL157	Hemolivia mauritanica	KF992710	2.05E-175	0.983050847	354	0.997167139
AmblyrhynchuscristatusSRL157	Hemolivia mauritanica	KF992700	2.05E-175	0.983050847	354	0.997167139
AmblyrhynchuscristatusSRL157	Hemolivia mauritanica	KF992699	2.05E-175	0.983050847	354	0.997167139
AmblyrhynchuscristatusSRL157	Hemolivia mauritanica	MW295408	2.05E-175	0.983050847	354	0.997167139
AmblyrhynchuscristatusSRL157	Hemolivia sp. 1 DJH-2013	KC512766	2.05E-175	0.983050847	354	0.997167139
AmblyrhynchuscristatusSRL157	Hemolivia mauritanica	MW092781	2.05E-175	0.983050847	354	0.997167139
AmblyrhynchuscristatusSRL157	Hemolivia mauritanica	MW092780	2.05E-175	0.983050847	354	0.997167139
AmblyrhynchuscristatusSRL157	Hemolivia mauritanica	MW092779	2.05E-175	0.983050847	354	0.997167139
AmblyrhynchuscristatusSRL157	Hemolivia mauritanica	MW092777	2.05E-175	0.983050847	354	0.997167139
AmblyrhynchuscristatusSRL157	Hemolivia mauritanica	MW092776	2.05E-175	0.983050847	354	0.997167139
AmblyrhynchuscristatusSRL157	Hemolivia sp. ex Rhinoclemmys pulcherrima	KF992714	7.39E-175	0.983002833	353	0.997167139
AmblyrhynchuscristatusSRL157	Hemolivia sp.	MN160404	7.39E-175	0.983002833	353	0.997167139
AmblyrhynchuscristatusSRL157	Hemolivia stellata	MH196478	2.66E-174	0.980169972	353	0.997167139
AmblyrhynchuscristatusSRL157	Hemolivia mauritanica	MH497190	9.56E-174	0.980225989	354	0.997167139
AmblyrhynchuscristatusSRL157	Hemolivia mauritanica	KF992709	9.56E-174	0.980225989	354	0.997167139
AmblyrhynchuscristatusSRL157	Hemolivia mauritanica	KF992707	9.56E-174	0.980225989	354	0.997167139
AmblyrhynchuscristatusSRL157	Hemolivia mauritanica	KF992706	9.56E-174	0.980225989	354	0.997167139
AmblyrhynchuscristatusSRL157	Hemolivia mauritanica	KF992705	9.56E-174	0.980225989	354	0.997167139
AmblyrhynchuscristatusSRL157	Hemolivia mauritanica	KF992704	9.56E-174	0.980225989	354	0.997167139
AmblyrhynchuscristatusSRL157	Hemolivia mauritanica	KF992702	9.56E-174	0.980225989	354	0.997167139
AmblyrhynchuscristatusSRL155	Hepatozoon sp. MIG2	JQ080303	0	1	353	0.997167139
AmblyrhynchuscristatusSRL155	Hemolivia sp.	LC603340	2.04E-180	0.991501416	353	0.997167139
AmblyrhynchuscristatusSRL155	Hemolivia sp. ex Amblyomma helvolum	KX347435	7.34E-180	0.991501416	353	0.997167139
AmblyrhynchuscristatusSRL155	Hemolivia sp. ex Rhinoclemmys pulcherrima	KF992713	3.41E-178	0.988668555	353	0.997167139
AmblyrhynchuscristatusSRL155	Hemolivia stellata	MH196482	4.42E-177	0.985835694	353	0.997167139
AmblyrhynchuscristatusSRL155	Hemolivia stellata	MH196480	4.42E-177	0.985835694	353	0.997167139
AmblyrhynchuscristatusSRL155	Hemolivia stellata	MH196479	4.42E-177	0.985835694	353	0.997167139
AmblyrhynchuscristatusSRL155	Hemolivia stellata	MH196475	4.42E-177	0.985835694	353	0.997167139
AmblyrhynchuscristatusSRL155	Hemolivia stellata	KP881349	4.42E-177	0.985835694	353	0.997167139
AmblyrhynchuscristatusSRL155	Hemolivia sp.	MW514212	4.42E-177	0.985835694	353	0.997167139
AmblyrhynchuscristatusSRL155	Hemolivia sp.	LC603342	4.42E-177	0.985835694	353	0.997167139
AmblyrhynchuscristatusSRL155	Hemolivia parvula	KR069083	1.59E-176	0.985835694	353	0.997167139
AmblyrhynchuscristatusSRL155	Hemolivia parvula	KR069082	1.59E-176	0.985835694	353	0.997167139
AmblyrhynchuscristatusSRL155	Hemolivia stellata	MH196481	5.71E-176	0.983002833	353	0.997167139
AmblyrhynchuscristatusSRL155	Hemolivia mauritanica	MN463031	2.05E-175	0.983050847	354	0.997167139
AmblyrhynchuscristatusSRL155	Hemolivia mauritanica	MK918612	2.05E-175	0.983050847	354	0.997167139
AmblyrhynchuscristatusSRL155	Hemolivia mauritanica	MK918611	2.05E-175	0.983050847	354	0.997167139
AmblyrhynchuscristatusSRL155	Hemolivia mauritanica	MK918610	2.05E-175	0.983050847	354	0.997167139
AmblyrhynchuscristatusSRL155	Hemolivia mauritanica	MK918609	2.05E-175	0.983050847	354	0.997167139
AmblyrhynchuscristatusSRL155	Hemolivia mauritanica	MK918608	2.05E-175	0.983050847	354	0.997167139
AmblyrhynchuscristatusSRL155	Hemolivia stellata	MH196477	2.05E-175	0.983002833	353	0.997167139
AmblyrhynchuscristatusSRL155	Hemolivia mauritanica	MH497199	2.05E-175	0.983050847	354	0.997167139
AmblyrhynchuscristatusSRL155	Hemolivia mauritanica	MH497198	2.05E-175	0.983050847	354	0.997167139
AmblyrhynchuscristatusSRL155	Hemolivia mauritanica	MH497197	2.05E-175	0.983050847	354	0.997167139
AmblyrhynchuscristatusSRL155	Hemolivia mauritanica	MH497196	2.05E-175	0.983050847	354	0.997167139
AmblyrhynchuscristatusSRL155	Hemolivia mauritanica	MH497195	2.05E-175	0.983050847	354	0.997167139
AmblyrhynchuscristatusSRL155	Hemolivia mauritanica	MH497194	2.05E-175	0.983050847	354	0.997167139
AmblyrhynchuscristatusSRL155	Hemolivia mauritanica	MH497193	2.05E-175	0.983050847	354	0.997167139
AmblyrhynchuscristatusSRL155	Hemolivia mauritanica	MH497192	2.05E-175	0.983050847	354	0.997167139
AmblyrhynchuscristatusSRL155	Hemolivia mauritanica	MH497191	2.05E-175	0.983050847	354	0.997167139
AmblyrhynchuscristatusSRL155	Hemolivia mauritanica	KF992710	2.05E-175	0.983050847	354	0.997167139
AmblyrhynchuscristatusSRL155	Hemolivia mauritanica	KF992700	2.05E-175	0.983050847	354	0.997167139
AmblyrhynchuscristatusSRL155	Hemolivia mauritanica	KF992699	2.05E-175	0.983050847	354	0.997167139
AmblyrhynchuscristatusSRL155	Hemolivia mauritanica	MW295408	2.05E-175	0.983050847	354	0.997167139
AmblyrhynchuscristatusSRL155	Hemolivia sp. 1 DJH-2013	KC512766	2.05E-175	0.983050847	354	0.997167139
AmblyrhynchuscristatusSRL155	Hemolivia mauritanica	MW092781	2.05E-175	0.983050847	354	0.997167139
AmblyrhynchuscristatusSRL155	Hemolivia mauritanica	MW092780	2.05E-175	0.983050847	354	0.997167139
AmblyrhynchuscristatusSRL155	Hemolivia mauritanica	MW092779	2.05E-175	0.983050847	354	0.997167139
AmblyrhynchuscristatusSRL155	Hemolivia mauritanica	MW092777	2.05E-175	0.983050847	354	0.997167139
AmblyrhynchuscristatusSRL155	Hemolivia mauritanica	MW092776	2.05E-175	0.983050847	354	0.997167139
AmblyrhynchuscristatusSRL155	Hemolivia sp. ex Rhinoclemmys pulcherrima	KF992714	7.39E-175	0.983002833	353	0.997167139
AmblyrhynchuscristatusSRL155	Hemolivia sp.	MN160404	7.39E-175	0.983002833	353	0.997167139
AmblyrhynchuscristatusSRL155	Hemolivia stellata	MH196478	2.66E-174	0.980169972	353	0.997167139
AmblyrhynchuscristatusSRL155	Hemolivia mauritanica	MH497190	9.56E-174	0.980225989	354	0.997167139
AmblyrhynchuscristatusSRL155	Hemolivia mauritanica	KF992709	9.56E-174	0.980225989	354	0.997167139
AmblyrhynchuscristatusSRL155	Hemolivia mauritanica	KF992707	9.56E-174	0.980225989	354	0.997167139
AmblyrhynchuscristatusSRL155	Hemolivia mauritanica	KF992706	9.56E-174	0.980225989	354	0.997167139
AmblyrhynchuscristatusSRL155	Hemolivia mauritanica	KF992705	9.56E-174	0.980225989	354	0.997167139
AmblyrhynchuscristatusSRL155	Hemolivia mauritanica	KF992704	9.56E-174	0.980225989	354	0.997167139
AmblyrhynchuscristatusSRL155	Hemolivia mauritanica	KF992702	9.56E-174	0.980225989	354	0.997167139
AmblyrhynchuscristatusSRL154	Hepatozoon sp. MIG2	JQ080303	0	1	353	0.997167139
AmblyrhynchuscristatusSRL154	Hemolivia sp.	LC603340	2.04E-180	0.991501416	353	0.997167139
AmblyrhynchuscristatusSRL154	Hemolivia sp. ex Amblyomma helvolum	KX347435	7.34E-180	0.991501416	353	0.997167139
AmblyrhynchuscristatusSRL154	Hemolivia sp. ex Rhinoclemmys pulcherrima	KF992713	3.41E-178	0.988668555	353	0.997167139
AmblyrhynchuscristatusSRL154	Hemolivia stellata	MH196482	4.42E-177	0.985835694	353	0.997167139
AmblyrhynchuscristatusSRL154	Hemolivia stellata	MH196480	4.42E-177	0.985835694	353	0.997167139
AmblyrhynchuscristatusSRL154	Hemolivia stellata	MH196479	4.42E-177	0.985835694	353	0.997167139
AmblyrhynchuscristatusSRL154	Hemolivia stellata	MH196475	4.42E-177	0.985835694	353	0.997167139
AmblyrhynchuscristatusSRL154	Hemolivia stellata	KP881349	4.42E-177	0.985835694	353	0.997167139
AmblyrhynchuscristatusSRL154	Hemolivia sp.	MW514212	4.42E-177	0.985835694	353	0.997167139
AmblyrhynchuscristatusSRL154	Hemolivia sp.	LC603342	4.42E-177	0.985835694	353	0.997167139
AmblyrhynchuscristatusSRL154	Hemolivia parvula	KR069083	1.59E-176	0.985835694	353	0.997167139
AmblyrhynchuscristatusSRL154	Hemolivia parvula	KR069082	1.59E-176	0.985835694	353	0.997167139
AmblyrhynchuscristatusSRL154	Hemolivia stellata	MH196481	5.71E-176	0.983002833	353	0.997167139
AmblyrhynchuscristatusSRL154	Hemolivia mauritanica	MN463031	2.05E-175	0.983050847	354	0.997167139
AmblyrhynchuscristatusSRL154	Hemolivia mauritanica	MK918612	2.05E-175	0.983050847	354	0.997167139
AmblyrhynchuscristatusSRL154	Hemolivia mauritanica	MK918611	2.05E-175	0.983050847	354	0.997167139
AmblyrhynchuscristatusSRL154	Hemolivia mauritanica	MK918610	2.05E-175	0.983050847	354	0.997167139
AmblyrhynchuscristatusSRL154	Hemolivia mauritanica	MK918609	2.05E-175	0.983050847	354	0.997167139
AmblyrhynchuscristatusSRL154	Hemolivia mauritanica	MK918608	2.05E-175	0.983050847	354	0.997167139
AmblyrhynchuscristatusSRL154	Hemolivia stellata	MH196477	2.05E-175	0.983002833	353	0.997167139
AmblyrhynchuscristatusSRL154	Hemolivia mauritanica	MH497199	2.05E-175	0.983050847	354	0.997167139
AmblyrhynchuscristatusSRL154	Hemolivia mauritanica	MH497198	2.05E-175	0.983050847	354	0.997167139
AmblyrhynchuscristatusSRL154	Hemolivia mauritanica	MH497197	2.05E-175	0.983050847	354	0.997167139
AmblyrhynchuscristatusSRL154	Hemolivia mauritanica	MH497196	2.05E-175	0.983050847	354	0.997167139
AmblyrhynchuscristatusSRL154	Hemolivia mauritanica	MH497195	2.05E-175	0.983050847	354	0.997167139
AmblyrhynchuscristatusSRL154	Hemolivia mauritanica	MH497194	2.05E-175	0.983050847	354	0.997167139
AmblyrhynchuscristatusSRL154	Hemolivia mauritanica	MH497193	2.05E-175	0.983050847	354	0.997167139
AmblyrhynchuscristatusSRL154	Hemolivia mauritanica	MH497192	2.05E-175	0.983050847	354	0.997167139
AmblyrhynchuscristatusSRL154	Hemolivia mauritanica	MH497191	2.05E-175	0.983050847	354	0.997167139
AmblyrhynchuscristatusSRL154	Hemolivia mauritanica	KF992710	2.05E-175	0.983050847	354	0.997167139
AmblyrhynchuscristatusSRL154	Hemolivia mauritanica	KF992700	2.05E-175	0.983050847	354	0.997167139
AmblyrhynchuscristatusSRL154	Hemolivia mauritanica	KF992699	2.05E-175	0.983050847	354	0.997167139
AmblyrhynchuscristatusSRL154	Hemolivia mauritanica	MW295408	2.05E-175	0.983050847	354	0.997167139
AmblyrhynchuscristatusSRL154	Hemolivia sp. 1 DJH-2013	KC512766	2.05E-175	0.983050847	354	0.997167139
AmblyrhynchuscristatusSRL154	Hemolivia mauritanica	MW092781	2.05E-175	0.983050847	354	0.997167139
AmblyrhynchuscristatusSRL154	Hemolivia mauritanica	MW092780	2.05E-175	0.983050847	354	0.997167139
AmblyrhynchuscristatusSRL154	Hemolivia mauritanica	MW092779	2.05E-175	0.983050847	354	0.997167139
AmblyrhynchuscristatusSRL154	Hemolivia mauritanica	MW092777	2.05E-175	0.983050847	354	0.997167139
AmblyrhynchuscristatusSRL154	Hemolivia mauritanica	MW092776	2.05E-175	0.983050847	354	0.997167139
AmblyrhynchuscristatusSRL154	Hemolivia sp. ex Rhinoclemmys pulcherrima	KF992714	7.39E-175	0.983002833	353	0.997167139
AmblyrhynchuscristatusSRL154	Hemolivia sp.	MN160404	7.39E-175	0.983002833	353	0.997167139
AmblyrhynchuscristatusSRL154	Hemolivia stellata	MH196478	2.66E-174	0.980169972	353	0.997167139
AmblyrhynchuscristatusSRL154	Hemolivia mauritanica	MH497190	9.56E-174	0.980225989	354	0.997167139
AmblyrhynchuscristatusSRL154	Hemolivia mauritanica	KF992709	9.56E-174	0.980225989	354	0.997167139
AmblyrhynchuscristatusSRL154	Hemolivia mauritanica	KF992707	9.56E-174	0.980225989	354	0.997167139
AmblyrhynchuscristatusSRL154	Hemolivia mauritanica	KF992706	9.56E-174	0.980225989	354	0.997167139
AmblyrhynchuscristatusSRL154	Hemolivia mauritanica	KF992705	9.56E-174	0.980225989	354	0.997167139
AmblyrhynchuscristatusSRL154	Hemolivia mauritanica	KF992704	9.56E-174	0.980225989	354	0.997167139
AmblyrhynchuscristatusSRL154	Hemolivia mauritanica	KF992702	9.56E-174	0.980225989	354	0.997167139
AmblyrhynchuscristatusSRL153	Hepatozoon sp. MIG2	JQ080303	0	1	353	0.997167139
AmblyrhynchuscristatusSRL153	Hemolivia sp.	LC603340	2.04E-180	0.991501416	353	0.997167139
AmblyrhynchuscristatusSRL153	Hemolivia sp. ex Amblyomma helvolum	KX347435	7.34E-180	0.991501416	353	0.997167139
AmblyrhynchuscristatusSRL153	Hemolivia sp. ex Rhinoclemmys pulcherrima	KF992713	3.41E-178	0.988668555	353	0.997167139
AmblyrhynchuscristatusSRL153	Hemolivia stellata	MH196482	4.42E-177	0.985835694	353	0.997167139
AmblyrhynchuscristatusSRL153	Hemolivia stellata	MH196480	4.42E-177	0.985835694	353	0.997167139
AmblyrhynchuscristatusSRL153	Hemolivia stellata	MH196479	4.42E-177	0.985835694	353	0.997167139
AmblyrhynchuscristatusSRL153	Hemolivia stellata	MH196475	4.42E-177	0.985835694	353	0.997167139
AmblyrhynchuscristatusSRL153	Hemolivia stellata	KP881349	4.42E-177	0.985835694	353	0.997167139
AmblyrhynchuscristatusSRL153	Hemolivia sp.	MW514212	4.42E-177	0.985835694	353	0.997167139
AmblyrhynchuscristatusSRL153	Hemolivia sp.	LC603342	4.42E-177	0.985835694	353	0.997167139
AmblyrhynchuscristatusSRL153	Hemolivia parvula	KR069083	1.59E-176	0.985835694	353	0.997167139
AmblyrhynchuscristatusSRL153	Hemolivia parvula	KR069082	1.59E-176	0.985835694	353	0.997167139
AmblyrhynchuscristatusSRL153	Hemolivia stellata	MH196481	5.71E-176	0.983002833	353	0.997167139
AmblyrhynchuscristatusSRL153	Hemolivia mauritanica	MN463031	2.05E-175	0.983050847	354	0.997167139
AmblyrhynchuscristatusSRL153	Hemolivia mauritanica	MK918612	2.05E-175	0.983050847	354	0.997167139
AmblyrhynchuscristatusSRL153	Hemolivia mauritanica	MK918611	2.05E-175	0.983050847	354	0.997167139
AmblyrhynchuscristatusSRL153	Hemolivia mauritanica	MK918610	2.05E-175	0.983050847	354	0.997167139
AmblyrhynchuscristatusSRL153	Hemolivia mauritanica	MK918609	2.05E-175	0.983050847	354	0.997167139
AmblyrhynchuscristatusSRL153	Hemolivia mauritanica	MK918608	2.05E-175	0.983050847	354	0.997167139
AmblyrhynchuscristatusSRL153	Hemolivia stellata	MH196477	2.05E-175	0.983002833	353	0.997167139
AmblyrhynchuscristatusSRL153	Hemolivia mauritanica	MH497199	2.05E-175	0.983050847	354	0.997167139
AmblyrhynchuscristatusSRL153	Hemolivia mauritanica	MH497198	2.05E-175	0.983050847	354	0.997167139
AmblyrhynchuscristatusSRL153	Hemolivia mauritanica	MH497197	2.05E-175	0.983050847	354	0.997167139
AmblyrhynchuscristatusSRL153	Hemolivia mauritanica	MH497196	2.05E-175	0.983050847	354	0.997167139
AmblyrhynchuscristatusSRL153	Hemolivia mauritanica	MH497195	2.05E-175	0.983050847	354	0.997167139
AmblyrhynchuscristatusSRL153	Hemolivia mauritanica	MH497194	2.05E-175	0.983050847	354	0.997167139
AmblyrhynchuscristatusSRL153	Hemolivia mauritanica	MH497193	2.05E-175	0.983050847	354	0.997167139
AmblyrhynchuscristatusSRL153	Hemolivia mauritanica	MH497192	2.05E-175	0.983050847	354	0.997167139
AmblyrhynchuscristatusSRL153	Hemolivia mauritanica	MH497191	2.05E-175	0.983050847	354	0.997167139
AmblyrhynchuscristatusSRL153	Hemolivia mauritanica	KF992710	2.05E-175	0.983050847	354	0.997167139
AmblyrhynchuscristatusSRL153	Hemolivia mauritanica	KF992700	2.05E-175	0.983050847	354	0.997167139
AmblyrhynchuscristatusSRL153	Hemolivia mauritanica	KF992699	2.05E-175	0.983050847	354	0.997167139
AmblyrhynchuscristatusSRL153	Hemolivia mauritanica	MW295408	2.05E-175	0.983050847	354	0.997167139
AmblyrhynchuscristatusSRL153	Hemolivia sp. 1 DJH-2013	KC512766	2.05E-175	0.983050847	354	0.997167139
AmblyrhynchuscristatusSRL153	Hemolivia mauritanica	MW092781	2.05E-175	0.983050847	354	0.997167139
AmblyrhynchuscristatusSRL153	Hemolivia mauritanica	MW092780	2.05E-175	0.983050847	354	0.997167139
AmblyrhynchuscristatusSRL153	Hemolivia mauritanica	MW092779	2.05E-175	0.983050847	354	0.997167139
AmblyrhynchuscristatusSRL153	Hemolivia mauritanica	MW092777	2.05E-175	0.983050847	354	0.997167139
AmblyrhynchuscristatusSRL153	Hemolivia mauritanica	MW092776	2.05E-175	0.983050847	354	0.997167139
AmblyrhynchuscristatusSRL153	Hemolivia sp. ex Rhinoclemmys pulcherrima	KF992714	7.39E-175	0.983002833	353	0.997167139
AmblyrhynchuscristatusSRL153	Hemolivia sp.	MN160404	7.39E-175	0.983002833	353	0.997167139
AmblyrhynchuscristatusSRL153	Hemolivia stellata	MH196478	2.66E-174	0.980169972	353	0.997167139
AmblyrhynchuscristatusSRL153	Hemolivia mauritanica	MH497190	9.56E-174	0.980225989	354	0.997167139
AmblyrhynchuscristatusSRL153	Hemolivia mauritanica	KF992709	9.56E-174	0.980225989	354	0.997167139
AmblyrhynchuscristatusSRL153	Hemolivia mauritanica	KF992707	9.56E-174	0.980225989	354	0.997167139
AmblyrhynchuscristatusSRL153	Hemolivia mauritanica	KF992706	9.56E-174	0.980225989	354	0.997167139
AmblyrhynchuscristatusSRL153	Hemolivia mauritanica	KF992705	9.56E-174	0.980225989	354	0.997167139
AmblyrhynchuscristatusSRL153	Hemolivia mauritanica	KF992704	9.56E-174	0.980225989	354	0.997167139
AmblyrhynchuscristatusSRL153	Hemolivia mauritanica	KF992702	9.56E-174	0.980225989	354	0.997167139
AmblyrhynchuscristatusSRL152	Hepatozoon sp. MIG2	JQ080303	0	1	353	0.997167139
AmblyrhynchuscristatusSRL152	Hemolivia sp.	LC603340	2.04E-180	0.991501416	353	0.997167139
AmblyrhynchuscristatusSRL152	Hemolivia sp. ex Amblyomma helvolum	KX347435	7.34E-180	0.991501416	353	0.997167139
AmblyrhynchuscristatusSRL152	Hemolivia sp. ex Rhinoclemmys pulcherrima	KF992713	3.41E-178	0.988668555	353	0.997167139
AmblyrhynchuscristatusSRL152	Hemolivia stellata	MH196482	4.42E-177	0.985835694	353	0.997167139
AmblyrhynchuscristatusSRL152	Hemolivia stellata	MH196480	4.42E-177	0.985835694	353	0.997167139
AmblyrhynchuscristatusSRL152	Hemolivia stellata	MH196479	4.42E-177	0.985835694	353	0.997167139
AmblyrhynchuscristatusSRL152	Hemolivia stellata	MH196475	4.42E-177	0.985835694	353	0.997167139
AmblyrhynchuscristatusSRL152	Hemolivia stellata	KP881349	4.42E-177	0.985835694	353	0.997167139
AmblyrhynchuscristatusSRL152	Hemolivia sp.	MW514212	4.42E-177	0.985835694	353	0.997167139
AmblyrhynchuscristatusSRL152	Hemolivia sp.	LC603342	4.42E-177	0.985835694	353	0.997167139
AmblyrhynchuscristatusSRL152	Hemolivia parvula	KR069083	1.59E-176	0.985835694	353	0.997167139
AmblyrhynchuscristatusSRL152	Hemolivia parvula	KR069082	1.59E-176	0.985835694	353	0.997167139
AmblyrhynchuscristatusSRL152	Hemolivia stellata	MH196481	5.71E-176	0.983002833	353	0.997167139
AmblyrhynchuscristatusSRL152	Hemolivia mauritanica	MN463031	2.05E-175	0.983050847	354	0.997167139
AmblyrhynchuscristatusSRL152	Hemolivia mauritanica	MK918612	2.05E-175	0.983050847	354	0.997167139
AmblyrhynchuscristatusSRL152	Hemolivia mauritanica	MK918611	2.05E-175	0.983050847	354	0.997167139
AmblyrhynchuscristatusSRL152	Hemolivia mauritanica	MK918610	2.05E-175	0.983050847	354	0.997167139
AmblyrhynchuscristatusSRL152	Hemolivia mauritanica	MK918609	2.05E-175	0.983050847	354	0.997167139
AmblyrhynchuscristatusSRL152	Hemolivia mauritanica	MK918608	2.05E-175	0.983050847	354	0.997167139
AmblyrhynchuscristatusSRL152	Hemolivia stellata	MH196477	2.05E-175	0.983002833	353	0.997167139
AmblyrhynchuscristatusSRL152	Hemolivia mauritanica	MH497199	2.05E-175	0.983050847	354	0.997167139
AmblyrhynchuscristatusSRL152	Hemolivia mauritanica	MH497198	2.05E-175	0.983050847	354	0.997167139
AmblyrhynchuscristatusSRL152	Hemolivia mauritanica	MH497197	2.05E-175	0.983050847	354	0.997167139
AmblyrhynchuscristatusSRL152	Hemolivia mauritanica	MH497196	2.05E-175	0.983050847	354	0.997167139
AmblyrhynchuscristatusSRL152	Hemolivia mauritanica	MH497195	2.05E-175	0.983050847	354	0.997167139
AmblyrhynchuscristatusSRL152	Hemolivia mauritanica	MH497194	2.05E-175	0.983050847	354	0.997167139
AmblyrhynchuscristatusSRL152	Hemolivia mauritanica	MH497193	2.05E-175	0.983050847	354	0.997167139
AmblyrhynchuscristatusSRL152	Hemolivia mauritanica	MH497192	2.05E-175	0.983050847	354	0.997167139
AmblyrhynchuscristatusSRL152	Hemolivia mauritanica	MH497191	2.05E-175	0.983050847	354	0.997167139
AmblyrhynchuscristatusSRL152	Hemolivia mauritanica	KF992710	2.05E-175	0.983050847	354	0.997167139
AmblyrhynchuscristatusSRL152	Hemolivia mauritanica	KF992700	2.05E-175	0.983050847	354	0.997167139
AmblyrhynchuscristatusSRL152	Hemolivia mauritanica	KF992699	2.05E-175	0.983050847	354	0.997167139
AmblyrhynchuscristatusSRL152	Hemolivia mauritanica	MW295408	2.05E-175	0.983050847	354	0.997167139
AmblyrhynchuscristatusSRL152	Hemolivia sp. 1 DJH-2013	KC512766	2.05E-175	0.983050847	354	0.997167139
AmblyrhynchuscristatusSRL152	Hemolivia mauritanica	MW092781	2.05E-175	0.983050847	354	0.997167139
AmblyrhynchuscristatusSRL152	Hemolivia mauritanica	MW092780	2.05E-175	0.983050847	354	0.997167139
AmblyrhynchuscristatusSRL152	Hemolivia mauritanica	MW092779	2.05E-175	0.983050847	354	0.997167139
AmblyrhynchuscristatusSRL152	Hemolivia mauritanica	MW092777	2.05E-175	0.983050847	354	0.997167139
AmblyrhynchuscristatusSRL152	Hemolivia mauritanica	MW092776	2.05E-175	0.983050847	354	0.997167139
AmblyrhynchuscristatusSRL152	Hemolivia sp. ex Rhinoclemmys pulcherrima	KF992714	7.39E-175	0.983002833	353	0.997167139
AmblyrhynchuscristatusSRL152	Hemolivia sp.	MN160404	7.39E-175	0.983002833	353	0.997167139
AmblyrhynchuscristatusSRL152	Hemolivia stellata	MH196478	2.66E-174	0.980169972	353	0.997167139
AmblyrhynchuscristatusSRL152	Hemolivia mauritanica	MH497190	9.56E-174	0.980225989	354	0.997167139
AmblyrhynchuscristatusSRL152	Hemolivia mauritanica	KF992709	9.56E-174	0.980225989	354	0.997167139
AmblyrhynchuscristatusSRL152	Hemolivia mauritanica	KF992707	9.56E-174	0.980225989	354	0.997167139
AmblyrhynchuscristatusSRL152	Hemolivia mauritanica	KF992706	9.56E-174	0.980225989	354	0.997167139
AmblyrhynchuscristatusSRL152	Hemolivia mauritanica	KF992705	9.56E-174	0.980225989	354	0.997167139
AmblyrhynchuscristatusSRL152	Hemolivia mauritanica	KF992704	9.56E-174	0.980225989	354	0.997167139
[truncated: 4,001 more rows]
