# Supplementary material for: Phylogeography and Prevalence of Hemoparasites (Apicomplexa: Eucoccidiorida) in Galápagos Marine Iguanas, Amblyrhynchus cristatus (Reptilia: Iguanidae)
Source: Animals (Basel). 2022 Apr 28;12(9):1142. doi: 10.3390/ani12091142 (PMC9105802; doi:10.3390/ani12091142)
Supplement: Supplementary file 1 [file animals-12-01142-s001.zip › Supplementary/Supplementary_File_S2_AccessionNumbers.xlsx]

## Sheet: Arkusz1
Sample	ID	#Accession	Cluster	Island	Sample/Host
Amblyrhynchus_cristatus_SAN_102	SAN102	ON220615	Cluster 1	Santiago	Marine iguana
Amblyrhynchus_cristatus_SAN_104	SAN104	ON220616	Cluster 1	Santiago	Marine iguana
Amblyrhynchus_cristatus_SAN_118	SAN118	ON220617	Cluster 1	Santiago	Marine iguana
Amblyrhynchus_cristatus_PIN_86	PIN86	ON220618	Cluster 1	Pinta	Marine iguana
Amblyrhynchus_cristatus_IS_381	IS381	ON220619	Cluster 1	Isabela	Marine iguana
Amblyrhynchus_cristatus_FDA_359	FDA359	ON220620	Cluster 1	Fernandina	Marine iguana
Amblyrhynchus_cristatus_FDA_358	FDA358	ON220621	Cluster 1	Fernandina	Marine iguana
Amblyrhynchus_cristatus_FDA_339	FDA339	ON220622	Cluster 1	Fernandina	Marine iguana
Amblyrhynchus_cristatus_FDA_338	FDA338	ON220623	Cluster 1	Fernandina	Marine iguana
Amblyrhynchus_cristatus_SFE_330	SFE330	ON220624	Cluster 1	Santa Fe	Marine iguana
Amblyrhynchus_cristatus_SFE_327	SFE327	ON220625	Cluster 1	Santa Fe	Marine iguana
Amblyrhynchus_cristatus_SFE_326	SFE326	ON220626	Cluster 1	Santa Fe	Marine iguana
Amblyrhynchus_cristatus_SRL_180	SRL180	ON220627	Cluster 1	San Cristóbal (La Loberia)	Marine iguana
Amblyrhynchus_cristatus_SRL_176	SRL176	ON220628	Cluster 1	San Cristóbal (La Loberia)	Marine iguana
Amblyrhynchus_cristatus_SRL_172	SRL172	ON220629	Cluster 1	San Cristóbal (La Loberia)	Marine iguana
Amblyrhynchus_cristatus_SRL_169	SRL169	ON220630	Cluster 1	San Cristóbal (La Loberia)	Marine iguana
Amblyrhynchus_cristatus_SRL_168	SRL168	ON220631	Cluster 1	San Cristóbal (La Loberia)	Marine iguana
Amblyrhynchus_cristatus_SRL_167	SRL167	ON220632	Cluster 1	San Cristóbal (La Loberia)	Marine iguana
Amblyrhynchus_cristatus_SRL_166	SRL166	ON220633	Cluster 1	San Cristóbal (La Loberia)	Marine iguana
Amblyrhynchus_cristatus_SRL_161	SRL161	ON220634	Cluster 1	San Cristóbal (La Loberia)	Marine iguana
Amblyrhynchus_cristatus_SRL_159	SRL159	ON220635	Cluster 1	San Cristóbal (La Loberia)	Marine iguana
Amblyrhynchus_cristatus_SRL_157	SRL157	ON220636	Cluster 1	San Cristóbal (La Loberia)	Marine iguana
Amblyrhynchus_cristatus_SRL_155	SRL155	ON220637	Cluster 1	San Cristóbal (La Loberia)	Marine iguana
Amblyrhynchus_cristatus_SRL_154	SRL154	ON220638	Cluster 1	San Cristóbal (La Loberia)	Marine iguana
Amblyrhynchus_cristatus_SRL_153	SRL153	ON220639	Cluster 1	San Cristóbal (La Loberia)	Marine iguana
Amblyrhynchus_cristatus_SRL_152	SRL152	ON220640	Cluster 1	San Cristóbal (La Loberia)	Marine iguana
Amblyrhynchus_cristatus_SRL_151	SRL151	ON220641	Cluster 1	San Cristóbal (La Loberia)	Marine iguana
Amblyrhynchus_cristatus_SRIL_238	SRIL238	ON220642	Cluster 1	San Cristóbal (Isla Lobos)	Marine iguana
Amblyrhynchus_cristatus_SRIL_237	SRIL237	ON220643	Cluster 1	San Cristóbal (Isla Lobos)	Marine iguana
Amblyrhynchus_cristatus_SRIL_230	SRIL230	ON220644	Cluster 1	San Cristóbal (Isla Lobos)	Marine iguana
Amblyrhynchus_cristatus_SRIL_225	SRIL225	ON220645	Cluster 1	San Cristóbal (Isla Lobos)	Marine iguana
Amblyrhynchus_cristatus_SRIL_219	SRIL219	ON220646	Cluster 1	San Cristóbal (Isla Lobos)	Marine iguana
Amblyrhynchus_cristatus_SRIL_218	SRIL218	ON220647	Cluster 1	San Cristóbal (Isla Lobos)	Marine iguana
Amblyrhynchus_cristatus_SRIL_216	SRIL216	ON220648	Cluster 1	San Cristóbal (Isla Lobos)	Marine iguana
Amblyrhynchus_cristatus_SRIL_214	SRIL214	ON220649	Cluster 1	San Cristóbal (Isla Lobos)	Marine iguana
Zecke_Amblyrhynchus_cristatus_SRIL_213	ZeckeSRIL213	ON220650	Cluster 1	San Cristóbal (Isla Lobos)	Ticks
Zecke_Amblyrhynchus_cristatus_SRIL_212	ZeckeSRIL212	ON220651	Cluster 1	San Cristóbal (Isla Lobos)	Ticks
Amblyrhynchus_cristatus_SRIL_212	SRIL212	ON220652	Cluster 1	San Cristóbal (Isla Lobos)	Marine iguana
Zecke_Amblyrhynchus_cristatus_SRIL_211	ZeckeSRIL211	ON220653	Cluster 1	San Cristóbal (Isla Lobos)	Ticks
Amblyrhynchus_cristatus_SRIL_211	SRIL211	ON220654	Cluster 1	San Cristóbal (Isla Lobos)	Marine iguana
Amblyrhynchus_cristatus_SRCP_207	SRCP207	ON220655	Cluster 1	San Cristóbal (Punta Pitt)	Marine iguana
Amblyrhynchus_cristatus_SRCP_201	SRCP201	ON220656	Cluster 1	San Cristóbal (Punta Pitt)	Marine iguana
Amblyrhynchus_cristatus_SRCP_196	SRCP196	ON220657	Cluster 1	San Cristóbal (Punta Pitt)	Marine iguana
Amblyrhynchus_cristatus_SRCP_187	SRCP187	ON220658	Cluster 1	San Cristóbal (Punta Pitt)	Marine iguana
Zecke_Amblyrhynchus_cristatus_SAN_115	ZeckeSAN115	ON220659	Cluster 1	Santiago	Ticks
Amblyrhynchus_cristatus_SAN_106	SAN106	ON220660	Cluster 1	Santiago	Marine iguana
Amblyrhynchus_cristatus_SAN_105	SAN105	ON220661	Cluster 1	Santiago	Marine iguana
Amblyrhynchus_cristatus_PIN_81	PIN81	ON220662	Cluster 1	Pinta	Marine iguana
Amblyrhynchus_cristatus_PIN_67	PIN67	ON220663	Cluster 1	Pinta	Marine iguana
Zecke_Amblyrhynchus_cristatus_PIN_63	ZeckePIN63	ON220664	Cluster 1	Pinta	Ticks
Amblyrhynchus_cristatus_PIN_90	PIN90	ON220665	Cluster 1	Pinta	Marine iguana
Amblyrhynchus_cristatus_PIN_88	PIN88	ON220666	Cluster 1	Pinta	Marine iguana
Amblyrhynchus_cristatus_PIN_85	PIN85	ON220667	Cluster 1	Pinta	Marine iguana
Zecke_Amblyrhynchus_cristatus_MAR_57	ZeckeMAR57	ON220668	Cluster 1	Marchena	Ticks
Zecke_Amblyrhynchus_cristatus_MAR_51	ZeckeMAR51	ON220669	Cluster 1	Marchena	Ticks
Zecke_Amblyrhynchus_cristatus_MAR_50	ZeckeMAR50	ON220670	Cluster 1	Marchena	Ticks
Zecke_Amblyrhynchus_cristatus_MAR_48	ZeckeMAR48	ON220671	Cluster 1	Marchena	Ticks
Amblyrhynchus_cristatus_MAR_48	MAR48	ON220672	Cluster 1	Marchena	Marine iguana
Zecke_Amblyrhynchus_cristatus_MAR_46	ZeckeMAR46	ON220673	Cluster 1	Marchena	Ticks
Zecke_Amblyrhynchus_cristatus_MAR_45	ZeckeMAR45	ON220674	Cluster 1	Marchena	Ticks
Zecke_Amblyrhynchus_cristatus_MAR_43	ZeckeMAR43	ON220675	Cluster 1	Marchena	Ticks
Zecke_Amblyrhynchus_cristatus_MAR_37	ZeckeMAR37	ON220676	Cluster 1	Marchena	Ticks
Zecke_Amblyrhynchus_cristatus_MAR_35	ZeckeMAR35	ON220677	Cluster 1	Marchena	Ticks
Amblyrhynchus_cristatus_MAR_35	MAR35	ON220678	Cluster 1	Marchena	Marine iguana
Zecke_Amblyrhynchus_cristatus_MAR_32	ZeckeMAR32	ON220679	Cluster 1	Marchena	Ticks
Amblyrhynchus_cristatus_MAR_51	MAR51	ON220680	Cluster 1	Marchena	Marine iguana
Amblyrhynchus_cristatus_MAR_41	MAR41	ON220681	Cluster 1	Marchena	Marine iguana
Amblyrhynchus_cristatus_MAR_38	MAR38	ON220682	Cluster 1	Marchena	Marine iguana
Zecke_Amblyrhynchus_cristatus_GEN_2	ZeckeGEN2	ON220683	Cluster 1	Genovesa	Ticks
Amblyrhynchus_cristatus_GEN_26	GEN26	ON220684	Cluster 1	Genovesa	Marine iguana
Amblyrhynchus_cristatus_GEN_20	GEN20	ON220685	Cluster 1	Genovesa	Marine iguana
Amblyrhynchus_cristatus_FL_293	FL293	ON220686	Cluster 1	Floreana	Marine iguana
Zecke_Amblyrhynchus_cristatus_FDA_356	ZeckeFDA356	ON220687	Cluster 1	Fernandina	Ticks
Amblyrhynchus_cristatus_FDA_356	FDA356	ON220688	Cluster 1	Fernandina	Marine iguana
Amblyrhynchus_cristatus_ESP_269	ESP269	ON220689	Cluster 1	Espanola	Marine iguana
Amblyrhynchus_cristatus_ESP_266	ESP266	ON220690	Cluster 1	Espanola	Marine iguana
Amblyrhynchus_cristatus_ESP_260	ESP260	ON220691	Cluster 1	Espanola	Marine iguana
Amblyrhynchus_cristatus_ESP_258	ESP258	ON220692	Cluster 1	Espanola	Marine iguana
Amblyrhynchus_cristatus_ESP_253	ESP253	ON220693	Cluster 1	Espanola	Marine iguana
Zecke_Amblyrhynchus_cristatus_ESP_250	ZeckeESP250	ON220694	Cluster 1	Espanola	Ticks
Amblyrhynchus_cristatus_ESP_246	ESP246	ON220695	Cluster 1	Espanola	Marine iguana
Amblyrhynchus_cristatus_ESP_245	ESP245	ON220696	Cluster 1	Espanola	Marine iguana
Amblyrhynchus_cristatus_ESP_244	ESP244	ON220697	Cluster 1	Espanola	Marine iguana
Amblyrhynchus_cristatus_ESP_242	ESP242	ON220698	Cluster 1	Espanola	Marine iguana
Amblyrhynchus_cristatus_ESP_241	ESP241	ON220699	Cluster 1	Espanola	Marine iguana
Zecke_Amblyrhynchus_cristatus_CRUZ_136	ZeckeCRUZ136	ON220700	Cluster 1	Santa Cruz	Ticks
Amblyrhynchus_cristatus_CRUZ_136	CRUZ136	ON220701	Cluster 1	Santa Cruz	Marine iguana
Amblyrhynchus_cristatus_CRUZ_133	CRUZ133	ON220702	Cluster 1	Santa Cruz	Marine iguana
Amblyrhynchus_cristatus_CRUZ_132	CRUZ132	ON220703	Cluster 1	Santa Cruz	Marine iguana
Zecke_Amblyrhynchus_cristatus_CRUZ_130	ZeckeCRUZ130	ON220704	Cluster 1	Santa Cruz	Ticks
Amblyrhynchus_cristatus_CRUZ_129	CRUZ129	ON220705	Cluster 1	Santa Cruz	Marine iguana
Amblyrhynchus_cristatus_CRUZ_128	CRUZ128	ON220706	Cluster 1	Santa Cruz	Marine iguana
Amblyrhynchus_cristatus_CRUZ_126	CRUZ126	ON220707	Cluster 1	Santa Cruz	Marine iguana
Amblyrhynchus_cristatus_CRUZ_122	CRUZ122	ON220708	Cluster 1	Santa Cruz	Marine iguana
Amblyrhynchus_cristatus_MAR_60	MAR60	ON220709	Cluster 1	Marchena	Marine iguana
Amblyrhynchus_cristatus_GEN_30	GEN30	ON220710	Cluster 1	Genovesa	Marine iguana
Amblyrhynchus_cristatus_GEN_25	GEN25	ON220711	Cluster 1	Genovesa	Marine iguana
Amblyrhynchus_cristatus_GEN_14	GEN14	ON220712	Cluster 1	Genovesa	Marine iguana
Amblyrhynchus_cristatus_GEN_13	GEN13	ON220713	Cluster 1	Genovesa	Marine iguana
Amblyrhynchus_cristatus_SAN_116	SAN116	ON220714	Cluster 1	Santiago	Marine iguana
Amblyrhynchus_cristatus_SAN_112	SAN112	ON220715	Cluster 1	Santiago	Marine iguana
Amblyrhynchus_cristatus_SAN_111	SAN111	ON220716	Cluster 1	Santiago	Marine iguana
Amblyrhynchus_cristatus_SAN_110	SAN110	ON220717	Cluster 1	Santiago	Marine iguana
Amblyrhynchus_cristatus_SAN_108	SAN108	ON220718	Cluster 1	Santiago	Marine iguana
Amblyrhynchus_cristatus_FL_294	FL294	ON220719	Cluster 1	Floreana	Marine iguana
Amblyrhynchus_cristatus_ESP_243	ESP243	ON220720	Cluster 1	Espanola	Marine iguana
Amblyrhynchus_cristatus_MAR_54	MAR54	ON220721	Cluster 2	Marchena	Marine iguana
Amblyrhynchus_cristatus_MAR_33	MAR33	ON220722	Cluster 2	Marchena	Marine iguana
Amblyrhynchus_cristatus_MAR_32	MAR32	ON220723	Cluster 2	Marchena	Marine iguana
Zecke_Amblyrhynchus_cristatus_GEN_9	ZeckeGEN9	ON220724	Cluster 2	Genovesa	Ticks
Amblyrhynchus_cristatus_SFE_328	SFE328	ON220725	Cluster 2	Santa Fe	Marine iguana
Amblyrhynchus_cristatus_SFE_322	SFE322	ON220726	Cluster 2	Santa Fe	Marine iguana
Amblyrhynchus_cristatus_FDA_355	FDA355	ON220727	Cluster 2	Fernandina	Marine iguana
Amblyrhynchus_cristatus_PIN_82	PIN82	ON220728	Cluster 2	Pinta	Marine iguana
Amblyrhynchus_cristatus_PIN_83	PIN83	ON220729	Cluster 2	Pinta	Marine iguana
Amblyrhynchus_cristatus_MAR_52	MAR52	ON220730	Cluster 2	Marchena	Marine iguana
Amblyrhynchus_cristatus_MAR_58	MAR58	ON220731	Cluster 2	Marchena	Marine iguana
Amblyrhynchus_cristatus_GEN_5	GEN5	ON220732	Cluster 2	Genovesa	Marine iguana
Amblyrhynchus_cristatus_GEN_16	GEN16	ON220733	Cluster 2	Genovesa	Marine iguana
Zecke_Amblyrhynchus_cristatus_FDA_351	ZeckeFDA351	ON220734	Cluster 2	Fernandina	Ticks
